# Supplementary material for: Unsupervised learning of perceptual feature combinations
Source: PLoS Comput Biol. 2024 Mar 5;20(3):e1011926. doi: 10.1371/journal.pcbi.1011926 (PMC10942261; doi:10.1371/journal.pcbi.1011926)
Supplement: S1 Code Repository — (ZIP) [file pcbi.1011926.s003.zip]

Archive with 38 entries (38 files):
- code_for_figures/ALL_error_3inputs_ploting_Fig_8B.py
- code_for_figures/ALL_error_plot_calculation_Fig_6.py
- code_for_figures/ALL_error_plots_3inputs_calculation_Fig_8B.py
- code_for_figures/ALL_error_plotting_Fig_6.py
- code_for_figures/ALL_rule_barplot_5inputs_Figure9B.py
- code_for_figures/ALL_rule_three_inputs_histograms_Figs_8A_and_9A.py
- code_for_figures/ALL_rule_two_inputs_histograms_Figs_4B_and_5.py
- code_for_figures/AMH_and_ALL_analytical_solution_Fig_4A.m
- code_for_figures/AMH_rule_two_inputs_histograms_Fig_4B.py
- code_for_figures/BCM_barplot_5inputs_Figure_9B.py
- code_for_figures/BCM_error_2inputs_calculation_Fig_14.py
- code_for_figures/BCM_error_2inputs_plotting_Fig_14.py
- code_for_figures/BCM_error_3inputs_calculation_Fig_8B.py
- code_for_figures/BCM_error_3inputs_plotting_Fig_8B.py
- code_for_figures/BCM_histograms_3inputs_Figure8A.py
- code_for_figures/BCM_histograms_Fig_7.py
- code_for_figures/combination_analysis_3inputs_graph_Figure_10_11.py
- code_for_figures/combination_analysis_3inputs_graph_Figure_12.py
- code_for_figures/combination_analysis_5inputs_Figure_12.py
- code_for_figures/combination_analysis_5inputs_Figures_10_and_11.py
- code_for_figures/combination_analysis_5inputs_Figures_13.py
- code_for_figures/command_for_3input_graph_Figure_10_and_11.py
- code_for_figures/command_for_3input_graph_Figure_12.py
- code_for_figures/command_for_5input_graph_Figure_12.py
- code_for_figures/command_for_5input_graph_Figure_13.py
- code_for_figures/command_for_5input_graph_Figures_10_and_11.py
- code_for_figures/graph_3inputs_Fig_12.py
- code_for_figures/graph_3inputs_Figs_10_and_11.py
- code_for_figures/graph_5inputs_baseline_Figure_12.py.py
- code_for_figures/graph_5inputs_Figs_10_and_11.py
- code_for_figures/graph_5inputs_inhib_Figure_13.py
- code_for_figures/imports.py
- code_for_figures/Oja_histograms_Fig_7.py
- code_for_figures/readme_condensed_version.docx
- code_for_figures/readme_condensed_version.pdf
- code_for_figures/readme_extended_version_w_parameter_changes_for_pannels.docx
- code_for_figures/readme_extended_version_w_parameter_changes_for_pannels.pdf
- code_for_figures/Syn_scaling_histograms_Fig_7.py
