# Supplementary material for: Unsupervised learning of perceptual feature combinations
Source: PLoS Comput Biol. 2024 Mar 5;20(3):e1011926. doi: 10.1371/journal.pcbi.1011926 (PMC10942261; doi:10.1371/journal.pcbi.1011926)
Supplement: S1 Code Repository — (ZIP) [file pcbi.1011926.s003.zip › code_for_figures/ALL_error_3inputs_ploting_Fig_8B.py]

import matplotlib.pyplot as plt
from matplotlib import rc
rc("pdf", fonttype=42)

# Loading matrices obtained in calculation programs
nresults_all_matrix=np.load('nresults_all_matrix.npy')
results_all_matrix=np.load('results_all_matrix.npy')
param_all_matrix=np.load('param_all_matrix.npy')
weight_matrix=np.load('weight_matrix.npy')

# Matrix where results fro plotting are accumulated definition
false_oners_matrix=np.zeros((13,15))
false_twoes_matrix=np.zeros((13,15))
false_threers_matrix=np.zeros((13,15))
errors_matrix=np.zeros((13,15))  # this is the main matrix which is plotted in the paper
false_matrix=np.zeros((15,13))

en=0 # Defining which amplitude to look at. Here we actually caöculating only one amplitude so looking at "0"

for a in range (0,13):  # annealing threshold
    for b in range (0,15): # annealing rate
    
        # Checking for infs and nans for sanity, which never happened for ALL method
        
        ar_infs = np.where(np.max(np.isinf(weight_matrix[0:20,0:10,a,b,:,0]),axis=2))
        ar_nans = np.where(np.max(np.isnan(weight_matrix[0:20,0:10,a,b,:,0]),axis=2))
        ar_infs2 = np.where(np.max(np.isinf(weight_matrix[0:20,0:10,a,b,:,1]),axis=2))
        ar_nans2 = np.where(np.max(np.isnan(weight_matrix[0:20,0:10,a,b,:,1]),axis=2))
        
        false_matrix[ar_infs]=1
        false_matrix[ar_nans]=1
        false_matrix[ar_infs2]=1
        false_matrix[ar_nans2]=1           
        
        # Extracting true and false classifications for the 8 possible input combinations in 3 input case
        xxr0=results_all_matrix[en,0,a,b,0]
        xxn0=nresults_all_matrix[en,0,a,b,0]
        xxr1=results_all_matrix[en,0,a,b,1]
        xxn1=nresults_all_matrix[en,0,a,b,1]
        xxr2=results_all_matrix[en,0,a,b,2]
        xxn2=nresults_all_matrix[en,0,a,b,2]
        xxr3=results_all_matrix[en,0,a,b,3]
        xxn3=nresults_all_matrix[en,0,a,b,3]
        xxr4=results_all_matrix[en,0,a,b,4]
        xxn4=nresults_all_matrix[en,0,a,b,4]
        xxr5=results_all_matrix[en,0,a,b,5]
        xxn5=nresults_all_matrix[en,0,a,b,5]
        xxr6=results_all_matrix[en,0,a,b,6]
        xxn6=nresults_all_matrix[en,0,a,b,6]
        xxr7=results_all_matrix[en,0,a,b,7]
        xxn7=nresults_all_matrix[en,0,a,b,7]
        
        # Calculating errors in one, two, three input case and overall error
        false_oners=(xxn1+xxn2+xxn3)/(xxr1+xxn1+xxr2+xxn2+xxr3+xxn3)
        false_twoes=(xxn4+xxn5+xxn6)/(xxr4+xxn4+xxr5+xxn5+xxr6+xxn6)
        false_threers=(xxn7)/(xxr7+xxn7)
        errors=(xxn1+xxn2+xxn3+xxn4+xxn5+xxn6+xxn7)/(xxr1+xxn1+xxr2+xxn2+xxr3+xxn3+xxr4+xxn4+xxr5+xxn5+xxr6+xxn6+xxr7+xxn7)
        
        # Saving the above in matrices
        false_oners_matrix[a,b]=np.mean(false_oners)
        false_twoes_matrix[a,b]=np.mean(false_twoes)
        false_threers_matrix[a,b]=np.mean(false_threers)
        errors_matrix[a,b]=np.mean(errors)
        

# Plotting
fig = plt.figure()
ax = fig.add_subplot(111)
axp = ax.imshow(false_oners_matrix,vmin=-1,vmax=1,origin='lower',cmap='bwr',interpolation='nearest')
cb = plt.colorbar(axp,ax=[ax],location='right')
plt.ylabel('Sigmoid bend-point')
plt.xlabel('Annealing speed')
y_label_list = ['0.45','0.55','0.65','0.75','0.85','0.95','1.05']
ax.set_yticks([0,2,4,6,8,10,12])
ax.set_yticklabels(y_label_list)
x_label_list = ['0.01','0.04','0.16','0.64','2.56','10.24','163.84']
ax.set_xticks([0,2,4,6,8,10,14])
ax.set_xticklabels(x_label_list)
plt.savefig('false_oners.pdf')
plt.close()
        
fig = plt.figure()
ax = fig.add_subplot(111)
axp = ax.imshow(false_twoes_matrix,vmin=-1,vmax=1,origin='lower',cmap='bwr',interpolation='nearest')
cb = plt.colorbar(axp,ax=[ax],location='right')
plt.ylabel('Sigmoid bend-point')
plt.xlabel('Annealing speed')
y_label_list = ['0.45','0.55','0.65','0.75','0.85','0.95','1.05']
ax.set_yticks([0,2,4,6,8,10,12])
ax.set_yticklabels(y_label_list)
x_label_list = ['0.01','0.04','0.16','0.64','2.56','10.24','163.84']
ax.set_xticks([0,2,4,6,8,10,14])
ax.set_xticklabels(x_label_list)
plt.savefig('false_twoes.pdf')
plt.close()

fig = plt.figure()
ax = fig.add_subplot(111)
axp = ax.imshow(false_threers_matrix,vmin=-1,vmax=1,origin='lower',cmap='bwr',interpolation='nearest')
cb = plt.colorbar(axp,ax=[ax],location='right')
plt.ylabel('Sigmoid bend-point')
plt.xlabel('Annealing speed')
y_label_list = ['0.45','0.55','0.65','0.75','0.85','0.95','1.05']
ax.set_yticks([0,2,4,6,8,10,12])
ax.set_yticklabels(y_label_list)
x_label_list = ['0.01','0.04','0.16','0.64','2.56','10.24','163.84']
ax.set_xticks([0,2,4,6,8,10,14])
ax.set_xticklabels(x_label_list)
plt.savefig('false_threers.pdf')
plt.close()

# This plot is being shown in the paper
fig = plt.figure()
ax = fig.add_subplot(111)
axp = ax.imshow(errors_matrix,vmin=-1,vmax=1,origin='lower',cmap='bwr',interpolation='nearest')
cb = plt.colorbar(axp,ax=[ax],location='right')
plt.ylabel('Sigmoid bend-point')
plt.xlabel('Annealing speed')
y_label_list = ['0.45','0.55','0.65','0.75','0.85','0.95','1.05']
ax.set_yticks([0,2,4,6,8,10,12])
ax.set_yticklabels(y_label_list)
x_label_list = ['0.01','0.04','0.16','0.64','2.56','10.24','163.84']
ax.set_xticks([0,2,4,6,8,10,14])
ax.set_xticklabels(x_label_list)
plt.savefig('errors.pdf')
plt.close()

# Saving numerical values
np.save('false_oners_matrix',false_oners_matrix)
np.save('false_twoes_matrix',false_twoes_matrix)
np.save('false_threers_matrix',false_threers_matrix)
np.save('errors_matrix',errors_matrix)      
