# Supplementary material for: Unsupervised learning of perceptual feature combinations
Source: PLoS Comput Biol. 2024 Mar 5;20(3):e1011926. doi: 10.1371/journal.pcbi.1011926 (PMC10942261; doi:10.1371/journal.pcbi.1011926)
Supplement: S1 Code Repository — (ZIP) [file pcbi.1011926.s003.zip › code_for_figures/ALL_error_plot_calculation_Fig_6.py]

# This version has 50 pool skimmed with zeros instead of sometimes whole pool missing as in version wo 3.
#wo boot means inout  and outout bootstrapping
########################################### IMPORTS
exec(open('imports.py').read())
import numpy as np
import numba as nb
#exec(open('imports.py').read())
#random.seed(31)
#np.random.seed(72)

#inp2_array=np.random.normal(1,1/5,5100)

@nb.jit(nopython=True)
def sigmoid(x):
	return (1 / (1 + np.exp(-x)))
    

def main():

    n_its=20 #Normally run with 20

    # Matrices for result accumulation
    results_all_matrix=np.zeros((20,20,20,20,4))
    nresults_all_matrix=np.zeros((20,20,20,20,4))
    param_all_matrix=np.zeros((20,20,20,20,4))
    weight_std_matrix=np.zeros((20,20,20,20,n_its,2))
    weight_matrix=np.zeros((20,20,20,20,n_its,2))
    convergence_matrix=np.zeros((20,20,20,20,n_its,1))
    avg_pos_matrix=np.zeros((20,20,20,20,n_its,1))
    avg_neg_matrix=np.zeros((20,20,20,20,n_its,1))
    v_all_matrix=np.zeros((20,20,20,20,1))
    
    
    test=np.zeros(3)  # used when debugging the program
    
    #Here we run cycles over amplitude (size) annealing threshold (thr) and annealing speed (anneal). Fourth cycle freq is just a placeholder    
    size=0.3
    for size_i in range(0,15):  # we will have size where one or the other input is bigger
        print(size_i)
        freq=0.5
        for freq_i in range (0,1): 
            stop_thr=0.45 
            for thr_i in range (0,13):
                anneal=0.01
                for anneal_i in range (0,15):
                    
                    [results,nresults,std_w1,values_w1,hlr,avg_pos,avg_neg,test,firing_nos1,firing_nos2,firing_nos6,firing_nos7,firing_nos8 ]=learning_w_stopping_one_cycle_numba(size,freq,stop_thr,anneal,n_its,test)
                    results_all_matrix[size_i,freq_i,thr_i,anneal_i,:]=results/(n_its*500)  # Correct classification
                    nresults_all_matrix[size_i,freq_i,thr_i,anneal_i,:]=nresults/(n_its*500) # Incorrect classification
                    param_all_matrix[size_i,freq_i,thr_i,anneal_i,:]=[size,freq,stop_thr,anneal] # Parameters for counter-check when plotting
                    weight_std_matrix[size_i,freq_i,thr_i,anneal_i,:]=std_w1 # Next three matrices are for automatic cheks of non-convergence, which proved difficult to follow automatically; thus long enough training was used instead
                    weight_matrix[size_i,freq_i,thr_i,anneal_i,:]=values_w1
                    convergence_matrix[size_i,freq_i,thr_i,anneal_i,:]=hlr
                    avg_pos_matrix[size_i,freq_i,thr_i,anneal_i,:]=avg_pos # This and next are for contrast calculation, where contrast is not shown in the paper for reductin of result-clutter
                    avg_neg_matrix[size_i,freq_i,thr_i,anneal_i,:]=avg_neg
                    
                    anneal=anneal*2  # Annealing rate increased exponentiall
                stop_thr=stop_thr+0.05 # Annealing amplitude increased linearly    
            #freq=freq+0.1
        size=size+0.1    # Input amplitude increased linearly
    
    # Saving all results on files    
    np.save('results_all_matrix',results_all_matrix)
    np.save('nresults_all_matrix',nresults_all_matrix)
    np.save('param_all_matrix',param_all_matrix)
    np.save('weight_std_matrix',weight_std_matrix)
    np.save('weight_matrix',weight_matrix)
    #np.save('temp_results',temp_results)
    np.save('convergence_matrix',convergence_matrix)
    np.save('avg_pos_matrix',avg_pos_matrix)
    np.save('avg_neg_matrix',avg_neg_matrix)
    np.save('test',test)
    
    np.save('firing_nos1',firing_nos1)
    np.save('firing_nos2',firing_nos2)
    # # np.save('firing_nos3',firing_nos3)
    # # np.save('firing_nos4',firing_nos4)
    # # np.save('firing_nos5',firing_nos5)
    np.save('firing_nos6',firing_nos6)
    np.save('firing_nos7',firing_nos7)
    np.save('firing_nos8',firing_nos8)
    # #np.save('firing_nos9',firing_nos9)
#-----------------------------------------------------------------------------------------------


@nb.jit(nopython=True)
def learning_w_stopping_one_cycle_numba(size,freq,stop_thr,anneal,n_its,test):
    stop_thr=np.array(stop_thr) # Annealing threshold coming in the function call
    mulr=np.array(anneal) # Annealing rate coming in function call
    noinps=1 # Number of same kind inputs
    
    # Size, freq and STD for the first input
    # Hints on the terms on calculating freq for different overlaps: 0.0263 for 10%, 0.0882 for 30%, 0.1667 for 50%, 0.2692 for 80% 0.3333
    size1=1
    freq1=0.5+0.1667
    std1=0.2

    #size=1  #Size for the second input comes from function-call, std and freq defined here manually
    freq2=0.5-0.1667 
    std2=0.2
    
    # Reservation of input and output structures 
    inputs_pop1=np.zeros(2*noinps)
    outputs_pop1=np.zeros(1)
    outputs_pop1_thr=np.zeros(1)
    no_learntrials=26500
    
    # Initialization for contrast calculation    
    out_pos=np.zeros(1)
    out_neg=np.zeros(1)
    no_pos=0
    no_neg=0
    
   
    
    # Decision threshold for classification
    thrd_decision=0.5

    # Definition of arrays for result collection
    firing_nos1=np.zeros(no_learntrials)
    firing_nos2=np.zeros(no_learntrials)
    firing_nos3=np.zeros(no_learntrials)
    firing_nos4=np.zeros(no_learntrials)
    firing_nos5=np.zeros(no_learntrials)
    firing_nos6=np.zeros(no_learntrials)
    firing_nos7=np.zeros(no_learntrials)
    firing_nos8=np.zeros(no_learntrials)
    firing_nos9=np.zeros(no_learntrials)
    
    # Also arrays for result collection
    std_w1=np.zeros((n_its,2),dtype='float')
    values_w1=np.zeros((n_its,2*noinps),dtype='float')
    
    # Initialization for classification
    results=np.zeros(4)
    nresults=np.zeros(4)
    
    # Reservation of input variable
    inp=np.zeros(1)

    for i in range (0,n_its):  # we make several trials and put everything on the same result
    
        weights_all_indivs1=np.ones((noinps,1))*0.001/noinps # weight initialization
       
        hebb_learn_rate=np.ones((1),dtype='float')*0.0005/noinps  # Learning rate initialization


        for isam in range (0,no_learntrials):   
            c1=np.random.uniform(0,1)
            c2=np.random.uniform(0,1)
            if 2>1: #isam<(no_learntrials-500): # If one wants different distributions for training and testing change here
                 
                inputs_pop1[0:2*noinps]=np.zeros(2) # Here we fill in the variables with zeros 
               
                #generating first input    
                if c1<=freq1:   
                    inp=np.random.normal(size1,std1,noinps)
                    inp=inp*(inp>0)
                    inputs_pop1[0:noinps]=inp  #s = np.random.normal(mu, sigma, 1000)
                
                #generating second input    
                if c1>=freq2:
                    inp=np.random.normal(size,std2,noinps)
                    inp=inp*(inp>0)
                    inputs_pop1[noinps:2*noinps]=inp      
           
            # Outputs 
            outputs_pop1=np.sum(weights_all_indivs1*inputs_pop1,axis=1) #hhh
            
            # Nonlinear transformation; One has to change to 5, 10 or 20 here for different steepness
            f=(sigmoid(10*(outputs_pop1-0.5))-0.1)/0.9
            if f<0:
                f=f*0
            
            # Collecting means and stds for checking if the case has converged
            if isam==(no_learntrials-500):
                n1=no_learntrials-1000
                n2=no_learntrials-500
                vec=firing_nos4[n1:n2]
                
                me=np.sum(vec)/(n2-n1)
                vec_centered=vec-me
                qvec=vec_centered*vec_centered
                sqvec=np.sum(qvec)/(n2-n1)
                std1_qvec=np.sqrt(sqvec)
                
                vec=firing_nos5[n1:n2]
                me=np.sum(vec)/(n2-n1)
                vec_centered=vec-me
                qvec=vec_centered*vec_centered
                sqvec=np.sum(qvec)/(n2-n1)
                std2_qvec=np.sqrt(sqvec)
                std_w1[i,:]=[std1_qvec,std2_qvec] #np.std(firing_nos[4499:4999,4])  # Not working here
            
            if isam<(no_learntrials-500): #learning
                
                if outputs_pop1>0:  # only learning in case something was at input, in this input gen procedure shall always be so                
                    
                    dw1=inputs_pop1*hebb_learn_rate  #*outputs_pop1    #If this is uncomented you get regular hebbian learning 
                        
                    weights_all_indivs1=weights_all_indivs1+dw1 
                    
                    hebb_learn_rate=hebb_learn_rate-mulr*sigmoid((f-stop_thr)*100)*hebb_learn_rate
            
            else:  # testing what came out of learning
                if (c1<=freq1) and (c1>=freq2):   # both non-zero inputs
                    out_pos=out_pos+f # For contrast
                    no_pos=no_pos+1
                    if f>thrd_decision: # For classification
                        results[0]=results[0]+1
                    else:
                        nresults[0]=nresults[0]+1
                if (c1>freq1) and (c1>=freq2):  # second non-zero input
                    out_neg=out_neg+f
                    no_neg=no_neg+1
                    if f>thrd_decision:
                        results[1]=results[1]+1
                    else:
                        nresults[1]=nresults[1]+1                
                if (c1<=freq1) and (c1<freq2):  # first non-zero input
                    out_neg=out_neg+f
                    no_neg=no_neg+1
                    if f>thrd_decision:
                        results[2]=results[2]+1  
                    else:
                        nresults[2]=nresults[2]+1    
                if (c1>freq1) and (c1<freq2):  # both zeros, but this shall not be hapenning
                    if f>thrd_decision:
                        results[3]=results[3]+1
                    else:
                        nresults[3]=nresults[3]+1           
            
            # Saving results
            firing_nos1[isam]=np.sum(inputs_pop1[0:noinps])  
            firing_nos2[isam]=np.sum(inputs_pop1[noinps:2*noinps]) 
            firing_nos3[isam]=np.sum(hebb_learn_rate)	
            firing_nos4[isam]=np.sum(weights_all_indivs1[0])
            firing_nos5[isam]=np.sum(weights_all_indivs1[1])
            firing_nos6[isam]=np.sum(f)
            if c1<=freq1:
                firing_nos7[isam]=1
            else:
                firing_nos7[isam]=0
            if c1>=freq2:
                firing_nos8[isam]=1
            else:
                firing_nos8[isam]=0    
            
            firing_nos9[isam]=np.sum(outputs_pop1)

        values_w1[i,:]=weights_all_indivs1
        
    # Calculating contrast
    avg_pos=out_pos/no_pos
    avg_neg=out_neg/no_neg
    
    # Debug variables
    # if (size>1.1) and (size<1.3):
        # test[0]=1
    # if   (stop_thr>0.7) and (stop_thr<0.9):
        # test[1]=1
    # if   (anneal>0.3) and (anneal<0.5):  
        # test[2]=1   
    test[0]=1
    test[1]=1
    test[2]=1  
    test[3]=1    
    
    return results,nresults,std_w1,values_w1,hebb_learn_rate,avg_pos,avg_neg,test,firing_nos1,firing_nos2,firing_nos6,firing_nos7,firing_nos8
#-----------------------------------------------------------------------------------------------    
if __name__ == "__main__":
    main()    
