# Supplementary material for: Unsupervised learning of perceptual feature combinations
Source: PLoS Comput Biol. 2024 Mar 5;20(3):e1011926. doi: 10.1371/journal.pcbi.1011926 (PMC10942261; doi:10.1371/journal.pcbi.1011926)
Supplement: S1 Code Repository — (ZIP) [file pcbi.1011926.s003.zip › code_for_figures/ALL_error_plots_3inputs_calculation_Fig_8B.py]

import numba as nb
exec(open('imports.py').read())
#random.seed(31)
#np.random.seed(72)

@nb.jit(nopython=True)
def sigmoid(x):
	return (1 / (1 + np.exp(-x)))

def main():
    
    n_its=20   # 20 repetitions for statistics

    # Arrays for accumulating results
    results_all_matrix=np.zeros((20,20,20,20,8))
    nresults_all_matrix=np.zeros((20,20,20,20,8))
    param_all_matrix=np.zeros((20,20,20,20,4))
    #weight_std_matrix=np.zeros((20,20,20,20,n_its,2))
    weight_matrix=np.zeros((20,20,20,20,n_its,3))
    convergence_matrix=np.zeros((20,20,20,20,n_its,1))
    avg_pos_matrix=np.zeros((20,20,20,20,n_its,1))
    avg_neg_matrix=np.zeros((20,20,20,20,n_its,1))
    v_all_matrix=np.zeros((20,20,20,20,1))
    
    size=1

    for size_i in range(0,1):  # we will do it for just one amplitude here

        freq=0.5
        for freq_i in range (0,1): # also we will do it for one frequency
            stop_thr=0.45  # Annealing threshold
            for thr_i in range (0,13):
                anneal=0.01 #Annealing rate
                for anneal_i in range (0,15):
                    
                    [results,nresults,values_w1,hlr,firing_nos1,firing_nos2,firing_nos6,firing_nos7,firing_nos8 ]=learning_w_stopping_one_cycle_numba(size,freq,stop_thr,anneal,n_pop1,n_its)
                    results_all_matrix[size_i,freq_i,thr_i,anneal_i,:]=results/(n_its*500)
                    nresults_all_matrix[size_i,freq_i,thr_i,anneal_i,:]=nresults/(n_its*500)
                    param_all_matrix[size_i,freq_i,thr_i,anneal_i,:]=[size,freq,stop_thr,anneal]
                    #weight_std_matrix[size_i,freq_i,thr_i,anneal_i,:]=std_w1
                    weight_matrix[size_i,freq_i,thr_i,anneal_i,:]=values_w1
                    convergence_matrix[size_i,freq_i,thr_i,anneal_i,:]=hlr
                    #avg_pos_matrix[size_i,freq_i,thr_i,anneal_i,:]=avg_pos
                    #avg_neg_matrix[size_i,freq_i,thr_i,anneal_i,:]=avg_neg
                    anneal=anneal*2
                stop_thr=stop_thr+0.05  
            #freq=freq+0.1
        size=size+0.1    
    # Saving results    
    np.save('results_all_matrix',results_all_matrix)
    np.save('nresults_all_matrix',nresults_all_matrix)
    np.save('param_all_matrix',param_all_matrix)
    #np.save('weight_std_matrix',weight_std_matrix)
    np.save('weight_matrix',weight_matrix)
    #np.save('temp_results',temp_results)
    np.save('convergence_matrix',convergence_matrix)
    np.save('avg_pos_matrix',avg_pos_matrix)
    np.save('avg_neg_matrix',avg_neg_matrix)
    #np.save('test',test)
    
    np.save('firing_nos1',firing_nos1)
    np.save('firing_nos2',firing_nos2)
    # # np.save('firing_nos3',firing_nos3)
    # # np.save('firing_nos4',firing_nos4)
    # # np.save('firing_nos5',firing_nos5)
    np.save('firing_nos6',firing_nos6)
    np.save('firing_nos7',firing_nos7)
    np.save('firing_nos8',firing_nos8)
    # #np.save('firing_nos9',firing_nos9)
#-----------------------------------------------------------------------------------------------


@nb.jit(nopython=True)
def learning_w_stopping_one_cycle_numba(size,freq,stop_thr,anneal,n_pop1,n_its):
    stop_thr=np.array(stop_thr) # REnaming and transformation of ALL rule parameters so that Numba works correctly
    mulr=np.array(anneal)
    
    # Sizes, STDs for three inputs; frequency is set here for signals one and two and for three it is set directly in the generation process below
    size1=1.
    freq1=0.5+0.0882    
    std1=0.1

    #size=1 #(size=size2) # This comes from the function call
    freq2=1-0.5-0.0882   
    std2=0.1
    
    size3=1 
    std3=0.1
    
    # Two decision threshold
    thrd_decision1=0.25
    thrd_decision2=0.75
    
    ep=0.00001  # this is for input analysis when making the result#stop_thr=0.5 #0.45XXXXXXXXXXXXXXXXX

    # Reservation of input and output arrays
    inputs_pop1=np.zeros(3)
    outputs_pop1=np.zeros(1)
    outputs_pop1_thr=np.zeros(1)
    
    no_learntrials=26500
        
    # Arrays for saving learning process
    firing_nos1=np.zeros(no_learntrials)
    firing_nos2=np.zeros(no_learntrials)
    firing_nos3=np.zeros(no_learntrials)
    firing_nos4=np.zeros(no_learntrials)
    firing_nos5=np.zeros(no_learntrials)
    firing_nos6=np.zeros(no_learntrials)
    firing_nos7=np.zeros(no_learntrials)
    firing_nos8=np.zeros(no_learntrials)
    firing_nos9=np.zeros(no_learntrials)
    
    # Here weights are saved, bit messy programing
    values_w1=np.zeros((n_its,3),dtype='float')
    
    #Reserving arrays for classification result accumulation 
    results=np.zeros(8)
    nresults=np.zeros(8)
    
    for i in range (0,n_its):  # we make several trials and put everything on the same result
    
        weights_all_indivs1=np.ones(3)*0.2  # Initializing weights
        hebb_learn_rate=np.ones((1),dtype='float')*0.001  #Learning rate

        for isam in range (0,no_learntrials):   
            c1=np.random.uniform(0,1)
            
            if 2>1: #isam<(no_learntrials-500): # this can be uncomented in case we need different statistics for learning and testing
                
                #generating inputs for current time moment     
                # Initializing with zeros
                inputs_pop1[0:3]=np.zeros(3)    
                inp1=np.zeros(1)
                inp2=np.zeros(1)
                inp3=np.zeros(1)
                
                if (c1>0.1) and (c1<=freq1):   # first input
                    inp1=np.random.normal(size1,std1,1)
                    inp1=inp1*(inp1>0)
                    
                    inputs_pop1[0:1]=inp1  
                    
                if (c1>=freq2) and (c1<0.9):  #second input
                    inp2=np.random.normal(size,std2,1)
                    inp2=inp2*(inp2>0)
                   
                    inputs_pop1[1:2]=inp2
                
                if (c1<=0.1) or (c1>=0.9):    # third input
                    inp3=np.random.normal(size3,std3,1)
                    inp3=inp3*(inp3>0)
                    inputs_pop1[2:3]=inp3
                else:
                    c2=np.random.uniform(0,1)
                    if c2>0.65:  # one third of all makes an overlap
                        inp3=np.random.normal(size3,std3,1)
                        inp3=inp3*(inp3>0)
                        inputs_pop1[2:3]=inp3
            
           
            # Outputs 
            outputs_pop1=np.sum(weights_all_indivs1*inputs_pop1) #hhh
            
            # Non-linear transformation
            f=(sigmoid(10*(outputs_pop1-0.5))-0.1)/0.9   # Here we change sigmoid steepness: 5, 10, 20 if needed
            if f<0:
                f=f*0
                   
            outputs_pop1_thr=f  #renaming, historical reasons
            
            if isam<(no_learntrials-500): #learning, while the last 500 will be used for testing
                
                if outputs_pop1>0:  # only learning in case something was at output, but it shall be always the way inputs are generated
                    
                    dw1=inputs_pop1*hebb_learn_rate   
                    weights_all_indivs1=weights_all_indivs1+dw1 #hhh
                    
                    hebb_learn_rate=hebb_learn_rate-mulr*sigmoid((f-stop_thr)*100)*hebb_learn_rate
            
            else: # calculating classification results in the testing phase
                if (inp1<ep) and (inp2<ep) and (inp3<ep):   # all zero inputs, inverted as conc two input case 000
                    
                    if outputs_pop1_thr<thrd_decision1:  # Input combination 000, practically shall not happen
                        results[0]=results[0]+1
                    else:
                        nresults[0]=nresults[0]+1
                
                if  (inp1<ep) and (inp2<ep) and (inp3>=ep): # Input combination 001
      
                    if outputs_pop1_thr<thrd_decision1:
                        results[1]=results[1]+1
                    else:
                        nresults[1]=nresults[1]+1     
                        
                if (inp1<ep) and (inp2>=ep) and (inp3<ep):   # 010
      
                    if outputs_pop1_thr<thrd_decision1:
                        results[2]=results[2]+1
                    else:
                        nresults[2]=nresults[2]+1
                        
                if (inp1>=ep) and (inp2<ep) and (inp3<ep):   #100
                    if outputs_pop1_thr<thrd_decision1:
                        results[3]=results[3]+1
                    else:
                        nresults[3]=nresults[3]+1  

                if (inp1<ep) and (inp2>=ep) and (inp3>=ep):   # 011
                   
                    if (outputs_pop1_thr>=thrd_decision1) and (outputs_pop1_thr<thrd_decision2):
                        results[4]=results[4]+1
                    else:
                        nresults[4]=nresults[4]+1   

                if (inp1>=ep) and (inp2<ep) and (inp3>=ep):   # 101
                    
                    if (outputs_pop1_thr>=thrd_decision1) and (outputs_pop1_thr<thrd_decision2):
                        results[5]=results[5]+1
                    else:
                        nresults[5]=nresults[5]+1  

                if (inp1>=ep) and (inp2>=ep) and (inp3<ep):   # 110
                    
                    if (outputs_pop1_thr>=thrd_decision1) and (outputs_pop1_thr<thrd_decision2):
                        results[6]=results[6]+1
                    else:
                        nresults[6]=nresults[6]+1          
                        
                if (inp1>=ep) and (inp2>=ep) and (inp3>=ep):   # 111
                    
                    if outputs_pop1_thr>=thrd_decision2:
                        results[7]=results[7]+1
                    else:
                        nresults[7]=nresults[7]+1                 
            
            # Saving learning process
            firing_nos1[isam]=np.sum(inputs_pop1[0:1])  
            firing_nos2[isam]=np.sum(inputs_pop1[1:2]) 
            firing_nos3[isam]=np.sum(hebb_learn_rate)	
            firing_nos4[isam]=np.sum(weights_all_indivs1[0:1])
            firing_nos5[isam]=np.sum(weights_all_indivs1[1:2])
            firing_nos6[isam]=f #np.sum(f)
            if c1<=freq1:
                firing_nos7[isam]=1
            else:
                firing_nos7[isam]=0
            if c1>=freq2:
                firing_nos8[isam]=1
            else:
                firing_nos8[isam]=0    
            #firing_nos7[isam]=np.sum(1.0*(c1<=freq1))
            #firing_nos8[isam]=np.sum(1.0*(c1>=freq2))
            firing_nos9[isam]=outputs_pop1 #np.sum(outputs_pop1)
        
        # Final weights go here
        values_w1[i,:]=weights_all_indivs1
    
    return results,nresults,values_w1,hebb_learn_rate,firing_nos1,firing_nos2,firing_nos6,firing_nos7,firing_nos8
#-----------------------------------------------------------------------------------------------    
if __name__ == "__main__":
    main()    

# param_all_matrix=np.load('param_all_matrix.npy')
# weight_std_matrix=np.load('weight_std_matrix.npy')
# weight_matrix=np.load('weight_matrix.npy')
# results_all_matrix=np.load('results_all_matrix.npy')
# nresults_all_matrix=np.load('nresults_all_matrix.npy')
# exec(open('plotter_mine_numba.py').read())
    
    
                                    #np.save('qual_array_backup.npy',qual_array)
