# Supplementary material for: Unsupervised learning of perceptual feature combinations
Source: PLoS Comput Biol. 2024 Mar 5;20(3):e1011926. doi: 10.1371/journal.pcbi.1011926 (PMC10942261; doi:10.1371/journal.pcbi.1011926)
Supplement: S1 Code Repository — (ZIP) [file pcbi.1011926.s003.zip › code_for_figures/ALL_error_plotting_Fig_6.py]

import matplotlib.pyplot as plt
from matplotlib import rc

rc("pdf", fonttype=42)

# Loading data
avg_neg_matrix=np.load('avg_neg_matrix.npy')
avg_pos_matrix=np.load('avg_pos_matrix.npy')
convergence_matrix=np.load('convergence_matrix.npy')
nresults_all_matrix=np.load('nresults_all_matrix.npy')
results_all_matrix=np.load('results_all_matrix.npy')
param_all_matrix=np.load('param_all_matrix.npy')
weight_matrix=np.load('weight_matrix.npy')
weight_std_matrix=np.load('weight_std_matrix.npy')

# Result structures defined
false_neg_matrix=np.zeros((13,15))
false_pos_matrix=np.zeros((13,15))
errors_matrix=np.zeros((13,15))
rel_matrix=np.zeros((13,15))
di_matrix=np.zeros((13,15))
false_matrix=np.zeros((20,15))

for a in range (0,13):  # Going through all annealing threshold
    for b in range (0,15): # Going through all annealing rates
        
        en=[5,6,7,8,9]  # Here we indicate which amplitudes to analize; for e.g. 1 we write en=7
        # 0 -> 0.3
        # 2 -> 0.5
        # 7 -> 1
        # 8 -> 1.1
        # 9 -> 1.2
        # 10 -> 1.3
        # 11 -> 1.4
        # 12 -> 1.5
        
        
        xxr0=results_all_matrix[en,0:1,a,b,0]  # Extracting approapriate value from the matrix, 0 for double inputs
        xxn0=nresults_all_matrix[en,0:1,a,b,0]
        xxr1=results_all_matrix[en,0:1,a,b,1]   # For first input only
        xxn1=nresults_all_matrix[en,0:1,a,b,1]
        xxr2=results_all_matrix[en,0:1,a,b,2]   # For second input only
        xxn2=nresults_all_matrix[en,0:1,a,b,2]

        # contrast, not shown in the paper to reduce result-clutter
        neg=avg_neg_matrix[en,0:1,a,b,0]
        pos=avg_pos_matrix[en,0:1,a,b,0]
        rel_temp=(pos-neg)/(pos+neg+0.0000001)  # small value added to avoid division by zero when both zeros
        high=pos>=0.5
        rel=rel_temp*high-(1-high)
        
        # Difference in signaling, not shown in the paper
        di=avg_pos_matrix[en,0:1,a,b,0]-(avg_neg_matrix[en,0:1,a,b,0])
        
        # Errors, this is what is being shown in the paper
        false_neg=xxn0/(xxr0+xxn0)
        false_pos=(xxr1+xxr2)/(xxr1+xxr2+xxn1+xxn2)
        errors=(xxn0+xxr1+xxr2)/(xxr0+xxn0+xxr1+xxr2+xxn1+xxn2)
        
        # Result matrices    
        false_neg_matrix[a,b]=np.mean(false_neg)
        false_pos_matrix[a,b]=np.mean(false_pos)
        errors_matrix[a,b]=np.mean(errors)
        rel_matrix[a,b]=np.mean(rel)
        di_matrix[a,b]=np.mean(di)
        
fig = plt.figure()
ax = fig.add_subplot(111)
axp = ax.imshow(false_neg_matrix,vmin=-1,vmax=1,origin='lower',cmap='bwr',interpolation='nearest')
cb = plt.colorbar(axp,ax=[ax],location='right')
plt.ylabel('Sigmoid bend-point')
plt.xlabel('Annealing speed')
y_label_list = ['0.45','0.55','0.65','0.75','0.85','0.95','1.05']
ax.set_yticks([0,2,4,6,8,10,12])
ax.set_yticklabels(y_label_list)
x_label_list = ['0.01','0.04','0.16','0.64','2.56','10.24','163.84']
ax.set_xticks([0,2,4,6,8,10,14])
ax.set_xticklabels(x_label_list)
plt.savefig('false_neg.pdf')
plt.close()
        
fig = plt.figure()
ax = fig.add_subplot(111)
axp = ax.imshow(false_pos_matrix,vmin=-1,vmax=1,origin='lower',cmap='bwr',interpolation='nearest')
cb = plt.colorbar(axp,ax=[ax],location='right')
plt.ylabel('Sigmoid bend-point')
plt.xlabel('Annealing speed')
y_label_list = ['0.45','0.55','0.65','0.75','0.85','0.95','1.05']
ax.set_yticks([0,2,4,6,8,10,12])
ax.set_yticklabels(y_label_list)
x_label_list = ['0.01','0.04','0.16','0.64','2.56','10.24','163.84']
ax.set_xticks([0,2,4,6,8,10,14])
ax.set_xticklabels(x_label_list)
plt.savefig('false_pos.pdf')
plt.close()       

fig = plt.figure()
ax = fig.add_subplot(111)
axp = ax.imshow(errors_matrix,vmin=-1,vmax=1,origin='lower',cmap='bwr',interpolation='nearest')
cb = plt.colorbar(axp,ax=[ax],location='right')
plt.ylabel('Sigmoid bend-point')
plt.xlabel('Annealing speed')
y_label_list = ['0.45','0.55','0.65','0.75','0.85','0.95','1.05']
ax.set_yticks([0,2,4,6,8,10,12])
ax.set_yticklabels(y_label_list)
x_label_list = ['0.01','0.04','0.16','0.64','2.56','10.24','163.84']
ax.set_xticks([0,2,4,6,8,10,14])
ax.set_xticklabels(x_label_list)
plt.savefig('errors.pdf')
plt.close()  


fig = plt.figure()
ax = fig.add_subplot(111)
axp = ax.imshow(rel_matrix,vmin=-1,vmax=1,origin='lower',cmap='bwr',interpolation='nearest')
cb = plt.colorbar(axp,ax=[ax],location='right')
plt.ylabel('Sigmoid bend-point')
plt.xlabel('Annealing speed')
y_label_list = ['0.45','0.55','0.65','0.75','0.85','0.95','1.05']
ax.set_yticks([0,2,4,6,8,10,12])
ax.set_yticklabels(y_label_list)
x_label_list = ['0.01','0.04','0.16','0.64','2.56','10.24','163.84']
ax.set_xticks([0,2,4,6,8,10,14])
ax.set_xticklabels(x_label_list)
plt.savefig('contrast.pdf')
plt.close()  

fig = plt.figure()
ax = fig.add_subplot(111)
axp = ax.imshow(di_matrix,vmin=-1,vmax=1,origin='lower',cmap='bwr',interpolation='nearest')
cb = plt.colorbar(axp,ax=[ax],location='right')
plt.ylabel('Sigmoid bend-point')
plt.xlabel('Annealing speed')
y_label_list = ['0.45','0.55','0.65','0.75','0.85','0.95','1.05']
ax.set_yticks([0,2,4,6,8,10,12])
ax.set_yticklabels(y_label_list)
x_label_list = ['0.01','0.04','0.16','0.64','2.56','10.24','163.84']
ax.set_xticks([0,2,4,6,8,10,14])
ax.set_xticklabels(x_label_list)
plt.savefig('differences.pdf')
plt.close()  


# exec(open('and_statister.py').read())
np.save('false_neg_matrix',false_neg_matrix)
np.save('false_pos_matrix',false_pos_matrix)
np.save('errors_matrix',errors_matrix)      
