# Supplementary material for: Unsupervised learning of perceptual feature combinations
Source: PLoS Comput Biol. 2024 Mar 5;20(3):e1011926. doi: 10.1371/journal.pcbi.1011926 (PMC10942261; doi:10.1371/journal.pcbi.1011926)
Supplement: S1 Code Repository — (ZIP) [file pcbi.1011926.s003.zip › code_for_figures/ALL_rule_barplot_5inputs_Figure9B.py]

exec(open('imports.py').read())
from matplotlib import rc
rc("pdf", fonttype=42)
#random.seed(31)
#np.random.seed(72)

def sigmoid(x):
	return (1 / (1 + np.exp(-x)))
    
# Naming all sets in lexicographical order

all_sets_lexi=np.array([[0, 0, 0, 0, 0],
                       [0, 0, 0, 0, 1],
                       [0, 0, 0, 1, 0],
                       [0, 0, 0, 1, 1],
                       [0, 0, 1, 0, 0],
                       [0, 0, 1, 0, 1],
                       [0, 0, 1, 1, 0],
                       [0, 0, 1, 1, 1],
                       [0, 1, 0, 0, 0],
                       [0, 1, 0, 0, 1],
                       [0, 1, 0, 1, 0],
                       [0, 1, 0, 1, 1],
                       [0, 1, 1, 0, 0],
                       [0, 1, 1, 0, 1],
                       [0, 1, 1, 1, 0],
                       [0, 1, 1, 1, 1],
                       [1, 0, 0, 0, 0],
                       [1, 0, 0, 0, 1],
                       [1, 0, 0, 1, 0],
                       [1, 0, 0, 1, 1],
                       [1, 0, 1, 0, 0],
                       [1, 0, 1, 0, 1],
                       [1, 0, 1, 1, 0],
                       [1, 0, 1, 1, 1],
                       [1, 1, 0, 0, 0],
                       [1, 1, 0, 0, 1],
                       [1, 1, 0, 1, 0],
                       [1, 1, 0, 1, 1],
                       [1, 1, 1, 0, 0],
                       [1, 1, 1, 0, 1],
                       [1, 1, 1, 1, 0],
                       [1, 1, 1, 1, 1]],np.int32)         


# Annealing parameters
stop_thr=0.7 # threshold          
anneal=0.1 # rate

# Reserving inputs and outputs
inputs_pop1=np.zeros(5)
outputs_pop1=np.zeros(1)
outputs_pop1_thr=np.zeros(1)

# Here we do not need such long learnin as in BCM
no_learntrials=40000 

# Matrix for saving results
firing_nos=np.zeros((no_learntrials,11))

# Arrasy for saving results
results=np.zeros(32)
ordered_results=np.zeros(32)

weights_all_indivs1=np.array([0.1,0.1,0.1,0.1,0.1]).reshape(1,5) # Initilising weights

hebb_learn_rate=np.ones((1),dtype='float')*0.001   # Initialising learning rate

for isam in range (0,no_learntrials):   
    
    setno=np.random.permutation(32) # random input set number
    whichset=setno[0]
    inputs_pop1=all_sets_lexi[whichset] # Input set values                    
   
    # Outputs linear
    outputs_pop1=np.sum(weights_all_indivs1*inputs_pop1,axis=1) #hhh
    
    f=(sigmoid(5*(outputs_pop1-0.5))-0.1)/0.9  # Outputs non-linear
    if f<0:
        f=f*0
    
    if outputs_pop1>0.000001:  # only learning in case something was at input
        dw1=(inputs_pop1)*hebb_learn_rate  # weight change
            
        weights_all_indivs1=weights_all_indivs1+dw1 # weight update
        
        hebb_learn_rate=hebb_learn_rate-anneal*sigmoid((f-stop_thr)*100)*hebb_learn_rate # Learn rate update
    
    # Accumulating result values
    firing_nos[isam,0]= hebb_learn_rate   
    firing_nos[isam,1:6]= weights_all_indivs1
    firing_nos[isam,6:11]= dw1
    
for itest in range (1,32): # testing only once as in this experiment we are not considering distributions
    
    inputs_pop1=all_sets_lexi[itest] 
    
    outputs_pop1=np.sum(weights_all_indivs1*inputs_pop1,axis=1) #hhh
    
    f=(sigmoid(5*(outputs_pop1-0.5))-0.1)/0.9  
    if f<0:
        f=f*0
    
    results[itest]=f
    
# Arranging to the order as in the figure    
desired_order=[0,1,2,4,8,16,3,5,6,9,10,12,17,18,20,24,7,11,13,14,19,21,22,25,26,28,15,23,27,29,30,31]
for i in range(1,32):
    ordered_results[i]=results[desired_order[i]]
    
# Plotting

plt.bar(range(0,32),ordered_results)  
plt.savefig('diffsets.pdf')
plt.close() 

plt.plot(firing_nos[:,1:6])
plt.savefig('weights.pdf')
plt.close() 
