# Supplementary material for: Unsupervised learning of perceptual feature combinations
Source: PLoS Comput Biol. 2024 Mar 5;20(3):e1011926. doi: 10.1371/journal.pcbi.1011926 (PMC10942261; doi:10.1371/journal.pcbi.1011926)
Supplement: S1 Code Repository — (ZIP) [file pcbi.1011926.s003.zip › code_for_figures/ALL_rule_three_inputs_histograms_Figs_8A_and_9A.py]

exec(open('imports.py').read())
from matplotlib import rc
rc("pdf", fonttype=42)
#random.seed(31)
#np.random.seed(72)

def sigmoid(x):
	return (1 / (1 + np.exp(-x)))
     
ep=0.00001    # epsilon for better defined comparison "to zero"

n_its=1 # this shall always be 1 in this version
noinps=1 # here we are workinbg with one input of each type (alternatively, could gave e.g. 50 from the same distribution)

# Amplitudes, stds and overlap settings

# For input 1
size1=1   
freq1=0.5+0.0882     #0.0882 is for 30% overlap; only 30% case was analyzed for 3 inputs  
std1=0.1

# For input 2
size=1.2 #(size=size2)
freq2=1-0.5-0.0882   
std2=0.1

# For input 3
size3=1.5 
std3=0.1

stop_thr=0.6 #  Annealing threshold          
anneal=0.5 # Annealing speed 
#--------------------------------------------------------------------------------------------

# Input and output initialization
inputs_pop1=np.zeros(3*noinps)
outputs_pop1=np.zeros(1)
outputs_pop1_thr=np.zeros(1)

no_learntrials=40000 # learning trials
thrd_decision=0.5  # Decision threshols  

# Array for saving results along learning
firing_nos=np.zeros((no_learntrials,11))

# Arrays for accumulating results; however, only figures are taken from this program
results=np.zeros(8)
nresults=np.zeros(8)
inp=np.zeros(1)

for i in range (0,n_its):  # we use only one iteration here for obtaining plots

    weights_all_indivs1=np.array([0.2,0.2,0.2]).reshape(1,3) # Initial weights
    
    #hebb_learn_rate=5*1
    hebb_learn_rate=np.ones((1),dtype='float')*0.001/noinps   #*0.0005  #2.5      #0.5  /50 for 50

    for isam in range (0,no_learntrials):   #(0,no_learntrials):
        c1=np.random.uniform(0,1)
        
        # Input generation
        if 2>1: #isam<(no_learntrials-1500): # Here we could generate different distribution for training and testing but for now the same distribution is used
                        
            inputs_pop1[0:3*noinps]=np.zeros(3)  # Initializing all to zero first    
            
            if (c1>0.1) and (c1<=freq1):   #First input
                inp1=np.random.normal(size1,std1,noinps)
                inp1=inp1*(inp1>0)                
                inputs_pop1[0:noinps]=inp1  
                
            if (c1>=freq2) and (c1<0.9): # Second input
                inp2=np.random.normal(size,std2,noinps)
                inp2=inp2*(inp2>0)              
                inputs_pop1[noinps:2*noinps]=inp2
            
            if (c1<=0.1) or (c1>=0.9): # Third input
                inp3=np.random.normal(size3,std3,noinps)
                inp3=inp3*(inp3>0)
                inputs_pop1[2*noinps:3*noinps]=inp3
            else:
                c2=np.random.uniform(0,1)
                if c2>0.65:  # onethird of all makes an overlap
                    inp3=np.random.normal(size3,std3,noinps)
                    inp3=inp3*(inp3>0)
                    inputs_pop1[2*noinps:3*noinps]=inp3            
       
        # Linear output
        outputs_pop1=np.sum(weights_all_indivs1*inputs_pop1,axis=1) 
        
        # Nonlinear output
        f=(sigmoid(10*(outputs_pop1-0.5))-0.1)/0.9  # Here one changes sigmoid steepness, 5, 10 or 20
        if f<0:
            f=f*0
        
        # Renaming non-linear output, historical reasons
        outputs_pop1_thr= f  
        
        if isam<(no_learntrials-1500): #learning
            
            if outputs_pop1>0:  # only learning in case something was at input
                dw1=(inputs_pop1)*hebb_learn_rate  #*outputs_pop1   #*v_shape #*outputs_pop1  #*v_shape  #sigmoid((outputs_pop1-thrd)*0.1)  #*outputs_pop1  #*v_shape   # 
                    
                weights_all_indivs1=weights_all_indivs1+dw1 #hhh
                
                hebb_learn_rate=hebb_learn_rate-anneal*sigmoid((f-stop_thr)*100)*hebb_learn_rate
        
        else:  # testing
            if (inp1<ep) and (inp2<ep) and (inp3<ep):   # all zero inputs, inverted as conc two input case -- numbered as in binary code here
                if outputs_pop1_thr>thrd_decision:
                    results[0]=results[0]+1
                else:
                    nresults[0]=nresults[0]+1
            
            if  (inp1<ep) and (inp2<ep) and (inp3>=ep): # input 3 is non-zero
                if outputs_pop1_thr>thrd_decision:
                    results[1]=results[1]+1
                else:
                    nresults[1]=nresults[1]+1     
                    
            if (inp1<ep) and (inp2>=ep) and (inp3<ep):   # input 2 is non-zero
                if outputs_pop1_thr>thrd_decision:
                    results[2]=results[2]+1
                else:
                    nresults[2]=nresults[2]+1
                    
            if (inp1>=ep) and (inp2<ep) and (inp3<ep):   # input 1 is non-zero
                if outputs_pop1_thr>thrd_decision:
                    results[3]=results[3]+1
                else:
                    nresults[3]=nresults[3]+1  

            if (inp1<ep) and (inp2>=ep) and (inp3>=ep):   # inputs 2 and 3 are non-zer0
                if outputs_pop1_thr>thrd_decision:
                    results[4]=results[4]+1
                else:
                    nresults[4]=nresults[4]+1   

            if (inp1>=ep) and (inp2<ep) and (inp3>=ep):   # 1 and 3 are non-zero
                if outputs_pop1_thr>thrd_decision:
                    results[5]=results[5]+1
                else:
                    nresults[5]=nresults[5]+1  

            if (inp1>=ep) and (inp2>=ep) and (inp3<ep):   # 1 dn 2 are non-zero
                if outputs_pop1_thr>thrd_decision:
                    results[6]=results[6]+1
                else:
                    nresults[6]=nresults[6]+1          
                    
            if (inp1>=ep) and (inp2>=ep) and (inp3>=ep):   # all non-zeros
                # no_pos=no_pos+1
                if outputs_pop1_thr>thrd_decision:
                    results[7]=results[7]+1
                else:
                    nresults[7]=nresults[7]+1                  
                    
        # Collecting values for plotting     
        firing_nos[isam,1]=inputs_pop1[0:noinps]  	
        firing_nos[isam,2]=inputs_pop1[noinps:2*noinps] 
        firing_nos[isam,9]=inputs_pop1[2*noinps:3*noinps] 
        firing_nos[isam,3]=np.mean(hebb_learn_rate)	
        firing_nos[isam,4]=weights_all_indivs1[0,0]
        firing_nos[isam,5]=weights_all_indivs1[0,1]
        firing_nos[isam,10]=weights_all_indivs1[0,2]
        firing_nos[isam,6]=outputs_pop1_thr
        
#Plotting        
zz=range(0,101)
zz=np.array(zz)/100

is1=firing_nos[:,1]>=ep
is2=firing_nos[:,2]>=ep
is3=firing_nos[:,9]>=ep
only1=is1*(1-is2)*(1-is3)
only2=is2*(1-is1)*(1-is3)
only3=is3*(1-is1)*(1-is2)
two1=is1*is2*(1-is3)
two2=is1*is3*(1-is2)
two3=is2*is3*(1-is1)
three=is1*is2*is3
    
iii1=np.nonzero(only1[no_learntrials-1500:no_learntrials-500])   # Indices for different categories, in the interval end-1500 to end-500 
iii2=np.nonzero(only2[no_learntrials-1500:no_learntrials-500])
iii3=np.nonzero(only3[no_learntrials-1500:no_learntrials-500])
iii4=np.nonzero(two1[no_learntrials-1500:no_learntrials-500])
iii5=np.nonzero(two2[no_learntrials-1500:no_learntrials-500])
iii6=np.nonzero(two3[no_learntrials-1500:no_learntrials-500])
iii7=np.nonzero(three[no_learntrials-1500:no_learntrials-500])
plt.hist(firing_nos[iii1[0]+(no_learntrials-1500),6],zz)#,(-zz*3,zz*3))  # Plotting output values for indices from above
plt.hist(firing_nos[iii2[0]+(no_learntrials-1500),6],zz)#,(-zz*3,zz*3))
plt.hist(firing_nos[iii3[0]+(no_learntrials-1500),6],zz)#,(-zz*3,zz*3))
plt.hist(firing_nos[iii4[0]+(no_learntrials-1500),6],zz)#,(-zz*3,zz*3))
plt.hist(firing_nos[iii5[0]+(no_learntrials-1500),6],zz)#,(-zz*3,zz*3))
plt.hist(firing_nos[iii6[0]+(no_learntrials-1500),6],zz)#,(-zz*3,zz*3))
plt.hist(firing_nos[iii7[0]+(no_learntrials-1500),6],zz)#,(-zz*3,zz*3))
plt.axis([0, 1, 0, 70])
#plt.show()
plt.savefig('trimmed50.pdf')
plt.close() 

plt.hist(firing_nos[iii1[0]+(no_learntrials-1500),6],zz)#,(-zz*3,zz*3))
plt.hist(firing_nos[iii2[0]+(no_learntrials-1500),6],zz)#,(-zz*3,zz*3))
plt.hist(firing_nos[iii3[0]+(no_learntrials-1500),6],zz)#,(-zz*3,zz*3))
plt.hist(firing_nos[iii4[0]+(no_learntrials-1500),6],zz)#,(-zz*3,zz*3))
plt.hist(firing_nos[iii5[0]+(no_learntrials-1500),6],zz)#,(-zz*3,zz*3))
plt.hist(firing_nos[iii6[0]+(no_learntrials-1500),6],zz)#,(-zz*3,zz*3))
plt.hist(firing_nos[iii7[0]+(no_learntrials-1500),6],zz)#,(-zz*3,zz*3))
#plt.show()
plt.savefig('nontrimmed50.pdf')
plt.close() 

# Input plot
plt.hist(firing_nos[iii1[0]+(no_learntrials-1500),1],(zz)*3)
plt.hist(firing_nos[iii2[0]+(no_learntrials-1500),2],(zz)*3)
plt.hist(firing_nos[iii3[0]+(no_learntrials-1500),9],(zz)*3)
plt.axis([0.5, 2, 0, 70])
plt.savefig('inputs.pdf')
plt.close() 

# Weight development plot
plt.plot(firing_nos[0:no_learntrials-1500,4])
plt.plot(firing_nos[0:no_learntrials-1500,5])
plt.plot(firing_nos[0:no_learntrials-1500,10])
plt.savefig('weights.pdf')
#plt.show()
plt.close()

s1=np.sum(iii1[0]>0)
s2=np.sum(iii2[0]>0)
s3=np.sum(iii3[0]>0)
s4=np.sum(iii4[0]>0)
s5=np.sum(iii5[0]>0)
s6=np.sum(iii6[0]>0)
s7=np.sum(iii7[0]>0)

# Rechecking how many inputs were generated in each category to recheck input statistivs
print(s1,s2,s3,s4,s5,s6,s7)
