# Supplementary material for: Unsupervised learning of perceptual feature combinations
Source: PLoS Comput Biol. 2024 Mar 5;20(3):e1011926. doi: 10.1371/journal.pcbi.1011926 (PMC10942261; doi:10.1371/journal.pcbi.1011926)
Supplement: S1 Code Repository — (ZIP) [file pcbi.1011926.s003.zip › code_for_figures/ALL_rule_two_inputs_histograms_Figs_4B_and_5.py]

exec(open('imports.py').read())
#import numpy as np
#import numba as nb
from matplotlib import rc
rc("pdf", fonttype=42)

#random.seed(31)
#np.random.seed(72)

def sigmoid(x):
	return (1 / (1 + np.exp(-x)))
    
def ff(x):    
    yy=(sigmoid(10*(x-0.5))-0.1)/0.9  # Sigmoid steepness can be changed here: 5, 10 or 20
    f=max([yy,0])
    return f  
  
noinps=1   # How many inputs of the same kind (it will always be 1 in this programs, earlier versions used 50 here)
n_links = 2 # How many different kinds of inputs
n_its=1   # Here is now one iteration for making plots, but I used more when I was collecting statistics
    

# Further we define parameters for input generation. We have two input lines, possibly with different frequencies and I need to get specific overlap out (inputs on both lines). 
# The generation rules is so (will be visible further in code):  
# - When I get a random number less than freq1, it means I will put an non-zero input on line 1
# - When I get the random number more than freq2, I put a non-zero input on the second line.
# freq1>freq2 mean that sometimes I put the non-zero input on both lines
# I had a special program to calculate what freq1 and freq2 I need to get specific overlaps; thus there is a lot of values commented further, that I don't need to rerun that helper-program each time 

# eq freq #-0.5-0.0263 # 0.0263 for 10%, 0.0882 for 30%, 0.1667 for 50%, 0.2692 for 80% 0.3333
freq1=0.5+0.0882  # this is for 30% overlap when inputs on both lines are equal frequency
#freq1=0.5+0.0263
#freq1=0.667 + 0.133   #0.33+0.052941176470588235  #0.67+0.12352941176470587  #   30/10 0.021649484536082474, 30/ov30 0.06923076923076922 , 30/ov50 0.12352941176470587, 30/0v80 0.22105263157894736
#freq1=0.5+0.0263
# for 50% overlap
# 2/1 freq: 0.667 50% overlap 0.133
# 3/1 freq: 0.75+0.10714285714285714
# 5/1 freq: 0.83333 + 0.07575892561622839
# for 30% overlap
# 2/1 0.66667+0.07407362139597623
# for 10% overlap
# 2/1 0.66667+0.0229883828764197 

#freq1=0.9+0.27   # here everyone will be overlapping

size1=1 # first input amplitude
std1=0.1 # standard deviation of the first input amplitude

size=1.2 #(size=size2) second input amplitude

freq2=1-0.5-0.0882  # this was explained above, the freq1, freq2 stuff, for frequency and overlap
#freq2=1-0.5 - 0.0263
#freq2=1-0.333 - 0.0667    #-0.5-0.0263 # 0.0263 for 10%, 0.0882 for 30%, 0.1667 for 50%, 0.2692 for 80% 0.3333
# for 50 % overlap
# 2/1 freq: 0.333 50% overlap 0.0665
# 3/1 freq: -0.25-0.03571428571428571
# 5/1 freq: ´-0.16667-0.015152148767543215
# for 30% overlap
# 2/1 -0.33333-0.037036255148605396
# for 10% overlap
# 2/1 -0.33333-0.011494019026200338

#NEEEDS BE USED freq2=1-0.67-0.12352941176470587   #   30/ov10 0.009278350515463918, 30/ov30 0.02967032967032967, 30/ov50 0.052941176470588235, 30/0v80 0.09473684210526315
std2=0.1  # std for input 2

stop_thr=0.7 # stopping threshold         
anneal=0.1 #annealing rate

# for constrast: calculation of the ratio of output amplitued in case there were two inputs, vs there was only one input
out_pos=0
out_neg=0
no_pos=0
no_neg=0


# adjusting formats
anneal=np.array(anneal)

perc_zero=0  # this is for the version when inputs are randomly zeroed out. This property not currently used now - we zero-out zero percent

inputs_pop1=np.zeros(2*noinps)   # Defining input of a cell and putting values to zero
outputs_pop1=np.zeros(1)        # Defining output of a cell and putting values to zero
outputs_pop1_thr=np.zeros(1)    # Defining nonlinear version of the output of the cell and putting value sto zero
no_learntrials=26500            # Number of steps
thrd_decision=0.5  # Decition threshold (we will say output is present if it is more than 0.5)

firing_nos=np.zeros((no_learntrials,10))  # This is an array where variuos time sequences are being collected for debugging and so

results=np.zeros(4)   # Into this  variable we will sum up how many time sthe cell gave positive answer (above decisionthreshold) 
nresults=np.zeros(4)  # Into this  variable we will sum up how many time sthe cell gave negative answer (below decisionthreshold) 
#inp=np.zeros(1)  # Initializing variable for input generation (see further) 

for i in range (0,n_its):  # This is made for collecting statistics, though here we will be plotting, so will be running the learning procedure only one time

    weights_all_indivs1=np.array([0.001, 0.001]).reshape(1,2) #defining initial weights
    
    hebb_learn_rate=np.ones((1),dtype='float')*0.0005/noinps  #defining learning rate
    
    for isam in range (0,no_learntrials):   # running through all learning trials
        c1=np.random.uniform(0,1)   # here the  random number is generated which decides if we will put input no 1, or input no 2, or both onto the neuron 
        
        inputs_pop1[0:2*noinps]=np.zeros(2) # initializing inputs to zero  
        
        # Then we add non-zero values where they belong            
        if c1<=freq1:   #adding first input
            inp=np.random.normal(size1,std1,noinps)  # choosing random values with mean size1 and std std1.
            inp=inp*(inp>0)  # zeroing the input if the gaussian distribution ave value beneath zero
            zeroing=np.random.random(noinps)>perc_zero   # This is not used, as explained above
            inp=inp*zeroing
            inputs_pop1[0:noinps]=inp  # actually putting the input where it belongs
            
        if c1>=freq2:  # the same procedure for the second input, but now based on freq2
            inp=np.random.normal(size,std2,noinps)
            inp=inp*(inp>0)
            zeroing=np.random.random(noinps)>perc_zero
            inp=inp*zeroing
            inputs_pop1[noinps:2*noinps]=inp     
                      
       
        # Outputs = weights * inputs
        outputs_pop1=np.sum(weights_all_indivs1*inputs_pop1,axis=1) #hhh
                   
        # non-linear transformation of the output
        f=ff(outputs_pop1)

        # calculating weight change based on learning rule in case we are not in the last 1000 trials (these are for testing)
        if isam<(no_learntrials-1000): #learning
            
            if outputs_pop1>0:  # only learning in case something was at input
                dw1=(inputs_pop1)*hebb_learn_rate  #weight change
                    
                weights_all_indivs1=weights_all_indivs1+dw1 #weight update
                
                hebb_learn_rate=hebb_learn_rate-anneal*sigmoid((f-stop_thr)*100)*hebb_learn_rate # learning rate update
                
        
        else:   # here testing and collecting how many times a neuron had positive (above threshold) and how many times negative (sub-threshold) answer 
            if (c1<=freq1) and (c1>=freq2):   # both non-zero inputs
                out_pos=out_pos+f
                no_pos=no_pos+1
                if f>thrd_decision:
                    results[0]=results[0]+1
                else:
                    nresults[0]=nresults[0]+1
            if (c1>freq1) and (c1>=freq2):  # second non-zero input
                out_neg=out_neg+f
                no_neg=no_neg+1
                if f>thrd_decision:
                    results[1]=results[1]+1
                else:
                    nresults[1]=nresults[1]+1                
            if (c1<=freq1) and (c1<freq2):  # first non-zero input
                out_neg=out_neg+f
                no_neg=no_neg+1
                if f>thrd_decision:
                    results[2]=results[2]+1  
                else:
                    nresults[2]=nresults[2]+1    
            if (c1>freq1) and (c1<freq2):  # both zeros, but this shall not be hapenning
                if f>thrd_decision:
                    results[3]=results[3]+1
                else:
                    nresults[3]=nresults[3]+1        
         
        # Accumulating some results
        firing_nos[isam,1]=inputs_pop1[0:noinps]  #sigmoid((outputs_pop1-thrd)*sigmoid_steepness*10)*hebb_learn_rate	
        firing_nos[isam,2]=inputs_pop1[noinps:2*noinps] #sigmoid((outputs_pop1-thrd)*sigmoid_steepness*10)
        firing_nos[isam,3]=np.mean(hebb_learn_rate)	#big
        firing_nos[isam,4]=(weights_all_indivs1[0,0])
        firing_nos[isam,5]=(weights_all_indivs1[0,1])
        firing_nos[isam,6]=f
        firing_nos[isam,7]=(c1<=freq1)
        firing_nos[isam,8]=(c1>=freq2)
        firing_nos[isam,9]=outputs_pop1

# Basis for histograms
zz=range(0,100)
zz=np.array(zz)/100

# Marking by ones (vs zeros) which steps had only first, only second and both inputs
only1=firing_nos[:,7]*(1-firing_nos[:,8])
only2=firing_nos[:,8]*(1-firing_nos[:,7])
both=firing_nos[:,7]*firing_nos[:,8]

# Finding contrast in neuron signaling between two input case and one input case
avg_pos=out_pos/no_pos
avg_neg=out_neg/no_neg
ratio=avg_pos/(avg_neg+0.00000000001)

# calculating false pos and false neg percentages
false_neg=nresults[0]/(results[0]+nresults[0])
false_pos=(results[1]+results[2])/(results[1]+results[2]+nresults[1]+nresults[2])
errors=(nresults[0]+results[1]+results[2])/(results[1]+results[2]+nresults[1]+nresults[2]+results[0]+nresults[0])

# Only taking the testing phase    
iii1=np.nonzero(only1[25500:26500])
iii2=np.nonzero(only2[25500:26500])
iii3=np.nonzero(both[25500:26500])
 
# Plotting histograms of non-linear output f, simple and trimmed to the amplitude, as was put in paper)
plt.hist(firing_nos[iii2[0]+25500,6],zz*1,color="tab:orange")
plt.hist(firing_nos[iii1[0]+25500,6],zz*1,color="tab:blue")
plt.hist(firing_nos[iii3[0]+25500,6],zz*1,color="tab:green")
plt.axis([0, 1.05, 0, 70])
#plt.show()
plt.savefig('trimmed50.pdf')
plt.close() 

plt.hist(firing_nos[iii1[0]+25500,6],zz*1)
plt.hist(firing_nos[iii2[0]+25500,6],zz*1)
plt.hist(firing_nos[iii3[0]+25500,6],zz*1)
#plt.show()
plt.savefig('nontrimmed50.pdf')
plt.close() 

# Plotting input 1 and 2 histograms
plt.hist(firing_nos[iii1[0]+25500,1],zz*3)
plt.hist(firing_nos[iii2[0]+25500,2],zz*3)
plt.axis([0.5, 2, 0, 70])
#plt.show()
plt.savefig('inputs.pdf')
plt.close()

print(false_neg,false_pos,errors)
print(ratio)

# Plotting weight developmenz
plt.plot(firing_nos[0:no_learntrials-1500,4])
plt.plot(firing_nos[0:no_learntrials-1500,5])
plt.savefig('weights.pdf')
plt.close()

# Calculating average signaling in case of one input and two inputs
vid1=np.mean(firing_nos[iii2[0]+25500,6])
vid2=np.mean(firing_nos[iii3[0]+25500,6])
vid=vid2-vid1
print(vid1,vid2,vid)
