# Supplementary material for: Unsupervised learning of perceptual feature combinations
Source: PLoS Comput Biol. 2024 Mar 5;20(3):e1011926. doi: 10.1371/journal.pcbi.1011926 (PMC10942261; doi:10.1371/journal.pcbi.1011926)
Supplement: S1 Code Repository — (ZIP) [file pcbi.1011926.s003.zip › code_for_figures/AMH_and_ALL_analytical_solution_Fig_4A.m]

dt=0.001;
t=0:dt:10000;
miu=0.001
thr=0.9
u=1
niu=1.1 
w0=0.001;
V1=w0*u*exp(miu*u*u*t); % Equations (16) 
V2=w0*u*niu*exp(miu*niu*niu*u*u*t);
V=V1+V2;

si1=(1/0.9).*(1./(1+exp(-10*(V1-0.5)))-0.1);
si2=(1/0.9).*(1./(1+exp(-10*(V2-0.5)))-0.1);
si_and=(1/0.9).*(1./(1+exp(-10*(V-0.5)))-0.1);

cros=si_and-thr;
[m,mi]=min(abs(cros));
cros_p=(mi-1)*dt

out2=max(si2(mi),0)
out_and=max(si_and(mi),0)
dis=out_and-out2  % AMH distance plotted in the figure 

V1H=miu*u*u*t+w0*u;  % Equation (14)
V2H=V1H*niu*niu+w0*u*niu;
VH=V1H+V2H;

si1H=(1/0.9).*(1./(1+exp(-10*(V1H-0.5)))-0.1);
si2H=(1/0.9).*(1./(1+exp(-10*(V2H-0.5)))-0.1);
si_andH=(1/0.9).*(1./(1+exp(-10*(VH-0.5)))-0.1);

crosH=si_andH-thr;
[mH,mHi]=min(abs(crosH));
crosH_p=(mHi-1)*dt


out2H=max(si2H(mHi),0)
out_andH=max(si_andH(mHi),0)
disH=out_andH-out2H % ALL distance plotted in the figure
