# Supplementary material for: Unsupervised learning of perceptual feature combinations
Source: PLoS Comput Biol. 2024 Mar 5;20(3):e1011926. doi: 10.1371/journal.pcbi.1011926 (PMC10942261; doi:10.1371/journal.pcbi.1011926)
Supplement: S1 Code Repository — (ZIP) [file pcbi.1011926.s003.zip › code_for_figures/BCM_barplot_5inputs_Figure_9B.py]

exec(open('imports.py').read())
from matplotlib import rc
rc("pdf", fonttype=42)
#exec(open('imports.py').read())
#random.seed(31)
#np.random.seed(72)

def sigmoid(x):
	return (1 / (1 + np.exp(-x)))
    
def ff(x):    
    yy=(sigmoid(20*(x-0.5))-0.1)/0.9
    f=max([yy,0])
    return f      

# Naming all the sets of 5 in lexicographic order

all_sets_lexi=np.array([[0, 0, 0, 0, 0],
                       [0, 0, 0, 0, 1],
                       [0, 0, 0, 1, 0],
                       [0, 0, 0, 1, 1],
                       [0, 0, 1, 0, 0],
                       [0, 0, 1, 0, 1],
                       [0, 0, 1, 1, 0],
                       [0, 0, 1, 1, 1],
                       [0, 1, 0, 0, 0],
                       [0, 1, 0, 0, 1],
                       [0, 1, 0, 1, 0],
                       [0, 1, 0, 1, 1],
                       [0, 1, 1, 0, 0],
                       [0, 1, 1, 0, 1],
                       [0, 1, 1, 1, 0],
                       [0, 1, 1, 1, 1],
                       [1, 0, 0, 0, 0],
                       [1, 0, 0, 0, 1],
                       [1, 0, 0, 1, 0],
                       [1, 0, 0, 1, 1],
                       [1, 0, 1, 0, 0],
                       [1, 0, 1, 0, 1],
                       [1, 0, 1, 1, 0],
                       [1, 0, 1, 1, 1],
                       [1, 1, 0, 0, 0],
                       [1, 1, 0, 0, 1],
                       [1, 1, 0, 1, 0],
                       [1, 1, 0, 1, 1],
                       [1, 1, 1, 0, 0],
                       [1, 1, 1, 0, 1],
                       [1, 1, 1, 1, 0],
                       [1, 1, 1, 1, 1]],np.int32)     


    
hlr=0.001  # learning rate for the weights
BCM_multipl=10  # multiplier of the learning rate for average of Theta_M calculation
vtarget=0.3 # target activity in Toyoizumi sense

# Input and output reservation
inputs_pop1=np.zeros(5)
outputs_pop1=np.zeros(1)
outputs_pop1_thr=np.zeros(1)

no_learntrials=4000000 # Long learning because it may have delayed convergence with 5 inputs

firing_nos=np.zeros((no_learntrials,11))   # Arrays for saving results

results=np.zeros(32) # Result array
ordered_results=np.zeros(32) # Result ordered for the figure

weights_all_indivs1=np.array([0.1,0.1,0.1,0.1,0.1]).reshape(1,5)  # Weight initialization

theta_BCM=0.2  # Initial Theta_M
BCM_theta_rate=hlr*BCM_multipl # Learning rate for Theta_M

for isam in range (0,no_learntrials):   
    
    setno=np.random.permutation(32) # choosing random input set
    whichset=setno[0]
    inputs_pop1=all_sets_lexi[whichset]  # extracting input values   
 
    # Output
    outputs_pop1=np.sum(weights_all_indivs1*inputs_pop1,axis=1) 
    
    # Nonlinearity on outputs    
    f=(sigmoid(10*(outputs_pop1-0.5))-0.1)/0.9  # this is in case I try to do non-linear, but that does not work well
    if f<0:
        f=f*0
    
    # Derivative calculation
    deltay=0.0001    
    f_delta=(sigmoid(10*(outputs_pop1+deltay-0.5))-0.1)/0.9  # this is in case I try to do non-linear, but that does not work well
    if f_delta<0:
        f_delta=f_delta*0    
        
    f_deriv=(f_delta-f)/deltay   
    
    if outputs_pop1>0:   # Only calculating in case there were non-zeros in input

        d_theta_BCM=BCM_theta_rate*(-theta_BCM+f*f/vtarget)   
        dw1=hlr*f*(f-theta_BCM)*inputs_pop1*f_deriv  # here one adds avg_v_v for wiipedia version
                                            
        weights_all_indivs1=weights_all_indivs1+dw1 #hhh
        #weights_all_indivs1[0,2:5]=[0,0,0]
        theta_BCM=theta_BCM+d_theta_BCM   #
    
    # Accumulating required results
    firing_nos[isam,0]= theta_BCM   
    firing_nos[isam,1:6]= inputs_pop1
    firing_nos[isam,6:11]= weights_all_indivs1
    
for itest in range (1,32): # testing, only once for each set as we did not used STD here
    
    inputs_pop1=all_sets_lexi[itest] 
    
    outputs_pop1=np.sum(weights_all_indivs1*inputs_pop1,axis=1) #hhh
    
    f=(sigmoid(10*(outputs_pop1-0.5))-0.1)/0.9  # this is in case I try to do non-linear, but that does not work well
    if f<0:
        f=f*0
    
    results[itest]=f
    
desired_order=[0,1,2,4,8,16,3,5,6,9,10,12,17,18,20,24,7,11,13,14,19,21,22,25,26,28,15,23,27,29,30,31]  # Order oners, towers, ..., fivers
for i in range(1,32):
    ordered_results[i]=results[desired_order[i]]

# Plotting

plt.bar(range(0,32),ordered_results)  # This plot is shown in the figure
plt.savefig('diffsets.pdf')
plt.close() 

plt.plot(firing_nos[:,6:11])
plt.savefig('weights.pdf')
plt.close() 
