# Supplementary material for: Unsupervised learning of perceptual feature combinations
Source: PLoS Comput Biol. 2024 Mar 5;20(3):e1011926. doi: 10.1371/journal.pcbi.1011926 (PMC10942261; doi:10.1371/journal.pcbi.1011926)
Supplement: S1 Code Repository — (ZIP) [file pcbi.1011926.s003.zip › code_for_figures/BCM_error_2inputs_calculation_Fig_14.py]

exec(open('imports.py').read())
import numba as nb
#random.seed(31)
#np.random.seed(72)

@nb.jit(nopython=True)  # Using Numba for faster work. However one can run it without, it is 20 times slower then
def sigmoid(x):
	return (1 / (1 + np.exp(-x)))
    
def main():
 
    n_its=20 # Will be averaging over 20 runs
    
    # Arrays for saving data
    results_all_matrix=np.zeros((20,20,20,20,4))
    nresults_all_matrix=np.zeros((20,20,20,20,4))
    param_all_matrix=np.zeros((20,20,20,20,4))
    weight_std_matrix=np.zeros((20,20,20,20,n_its,2))
    weight_matrix=np.zeros((20,20,20,20,n_its,n_links))
    convergence_matrix=np.zeros((20,20,20,20,n_its,1))
    avg_pos_matrix=np.zeros((20,20,20,20,n_its,1))
    avg_neg_matrix=np.zeros((20,20,20,20,n_its,1))
    v_all_matrix=np.zeros((20,20,20,20,1))
    
    
    size=1 # We are only analyzing one size
    for size_i in range(0,1):  # we will have size where one or the other input is bigger  
        BCM_multipl=0.1 # gamma is variable
        for multipl_i in range (0,6): 
                vtarget=0.05  # v_0 is variable
                for vtarget_i in range (0,15):
                    
                    [results,nresults,values_w1]=learning_w_stopping_one_cycle_numba(size,BCM_multipl,vtarget,n_its)
                    results_all_matrix[size_i,1,multipl_i,vtarget_i,:]=results/(n_its*1500)  # 1 instead of freq which is not used inthis version
                    nresults_all_matrix[size_i,1,multipl_i,vtarget_i,:]=nresults/(n_its*1500)
                    param_all_matrix[size_i,1,multipl_i,vtarget_i,:]=[size,1,BCM_multipl,vtarget]
                    #weight_std_matrix[size_i,freq_i,multipl_i,vtarget_i,:,:]=std_w1
                    weight_matrix[size_i,1,multipl_i,vtarget_i,:,:]=values_w1
                    vtarget=vtarget+0.05
                BCM_multipl=BCM_multipl*10               
        size=size+0.1    
    # result accumulation    
    np.save('results_all_matrix',results_all_matrix)
    np.save('nresults_all_matrix',nresults_all_matrix)
    np.save('param_all_matrix',param_all_matrix)
    #np.save('weight_std_matrix',weight_std_matrix)
    np.save('weight_matrix',weight_matrix)


@nb.jit(nopython=True) # Using Numba for faster work. However one can run it without, it is 20 times slower then
def learning_w_stopping_one_cycle_numba(size,BCM_multipl,vtarget,n_its):
    BCM_multipl=np.float(BCM_multipl)  # Formats understandable by numba
    vtarget=np.float(vtarget)
    
    # Array for result accumulation
    values_w1=np.zeros((n_its,2),dtype='float')
    
    # Sizes, STDs and frequencies for two inputs
    size1=1
    freq1=0.5+0.0882   #0.5+0.0882 for eq frequency, 30% overlap  #0.67+0.07407  for 2/1 frequency, 30% overlap    #0.83333 + 0.07575892561622839       #0.67+0.07407 # 0.5+0.0882  # 1/3 0.75+0.10714285714285714  
    std1=0.1

    #size=1 #(size=size2)
    freq2=1-0.5-0.0882   #1-0.33-0.03704 for 2/1 frequency, 30% overlap   #1-0.5-0.0882  for eq frequency, 30% overlap   #1-0.16667-0.015152148767543215   #1-0.5-0.0882     #1-0.33-0.03704 # -0.5-0.0882 0.0263 for 10%, 0.0882 for 30%, 0.1667 for 50%, 0.2692 for 80% 0.3333  # 1/3 -0.25-0.03571428571428571
    std2=0.1
    
    thrd_decision=0.5 # decision threshold
    
    # reserving inputs and outputs for the neuron
    inputs_pop1=np.zeros(2)
    outputs_pop1=np.zeros(1)
    outputs_pop1_thr=np.zeros(1)
    
    no_learntrials=300000   # making longer runs to be sure about convergence

    # Arrays for accumulating results    
    results=np.zeros(4)
    nresults=np.zeros(4)
    inp=np.zeros(1)
    
    for i in range (0,n_its):  # we make several trials and put everything on the same result
   
        hebb_learn_rate=np.ones((1),dtype='float')*0.001  # Learning rate
    
        weights_all_indivs1=np.array([0.2,0.2])  # Initializing weights
        theta_BCM=np.array([0.2]) # Initializing Theta_M
        
        BCM_theta_rate=BCM_multipl*hebb_learn_rate # Integration rate for Theta_M
        
        for isam in range (0,no_learntrials):   
            #Generating inputs
            c1=np.random.uniform(0,1)  
            inputs_pop1[0:2]=np.zeros(2)    
            
            # first input
            if c1<=freq1:   
                inp=np.random.normal(size1,std1,1)
                inp=inp*(inp>0)
                
                inputs_pop1[0:1]=inp  
            
            # generating second input    
            if c1>=freq2:
                inp=np.random.normal(size,std2,1)
                inp=inp*(inp>0)
               
                inputs_pop1[1:2]=inp                       
           
            # Linear output
            outputs_pop1=np.sum(weights_all_indivs1*inputs_pop1) #
            
            # Non-linear output
            f=(sigmoid(10*(outputs_pop1-0.5))-0.1)/0.9  # this is in case I try to do non-linear, but that does not work well
            if f<0:
                f=f*0
            
            # term required for dervative calculation  
            
            deltay=0.01    
            f_delta=(sigmoid(10*(outputs_pop1+deltay-0.5))-0.1)/0.9  # this is in case I try to do non-linear, but that does not work well
            if f_delta<0:
                f_delta=f_delta*0    
                
            f_deriv=(f_delta-f)/deltay
                
            outputs_pop1_thr= f  # variable name change, historical reasons           
            
            if isam<(no_learntrials-1500): # learning
                
                # equation updates
                d_theta_BCM=BCM_theta_rate*(-theta_BCM+outputs_pop1_thr*outputs_pop1_thr/vtarget)   
                dw1=hebb_learn_rate*outputs_pop1_thr*(outputs_pop1_thr-theta_BCM)*inputs_pop1*f_deriv  # For Intartor-Cooper
                #dw1=hebb_learn_rate*outputs_pop1_thr*(outputs_pop1_thr-theta_BCM)*inputs_pop1  # For classical BCM
                                    
                weights_all_indivs1=weights_all_indivs1+dw1 
                theta_BCM=theta_BCM+d_theta_BCM    
            
            else:
                if (c1<=freq1) and (c1>=freq2):   # both non-zero inputs
                    if f>thrd_decision:
                        results[0]=results[0]+1
                    else:
                        nresults[0]=nresults[0]+1
                if (c1>freq1) and (c1>=freq2):  # second non-zero input
                    if f>thrd_decision:
                        results[1]=results[1]+1
                    else:
                        nresults[1]=nresults[1]+1                
                if (c1<=freq1) and (c1<freq2):  # first non-zero input
                    if f>thrd_decision:
                        results[2]=results[2]+1  
                    else:
                        nresults[2]=nresults[2]+1    
                if (c1>freq1) and (c1<freq2):  # both zeros, but this shall not be hapenning
                    if f>thrd_decision:
                        results[3]=results[3]+1
                    else:
                        nresults[3]=nresults[3]+1           
        
        # Saving final weigts
        values_w1[i,:]=weights_all_indivs1
    
    return results,nresults,values_w1
#-----------------------------------------------------------------------------------------------    
if __name__ == "__main__":
    main()    
