# Supplementary material for: Unsupervised learning of perceptual feature combinations
Source: PLoS Comput Biol. 2024 Mar 5;20(3):e1011926. doi: 10.1371/journal.pcbi.1011926 (PMC10942261; doi:10.1371/journal.pcbi.1011926)
Supplement: S1 Code Repository — (ZIP) [file pcbi.1011926.s003.zip › code_for_figures/BCM_error_2inputs_plotting_Fig_14.py]

import matplotlib.pyplot as plt
from matplotlib import rc
rc("pdf", fonttype=42)
a=0
b=0
op=3


nresults_all_matrix=np.load('nresults_all_matrix.npy')
results_all_matrix=np.load('results_all_matrix.npy')
param_all_matrix=np.load('param_all_matrix.npy')
weight_matrix=np.load('weight_matrix.npy')

# Matrices for filling in
false_neg_matrix=np.zeros((6,15))
false_pos_matrix=np.zeros((6,15))
errors_matrix=np.zeros((6,15))
false_matrix=np.zeros((15,6))
neg_weights_matrix=np.zeros((6,15))
error_neg_matrix=np.zeros((6,15))
inf_weights_matrix=np.zeros((6,15))
error_neg_inf_matrix=np.zeros((6,15))

en=0  # As we do it only for one amplitude this is amplitude 0

for a in range (0,6):  # gamma
    for b in range (0,15): # v_0
        # Searching for negative weights in the matrox
        ww=weight_matrix[en,1,a,b,:]
        if np.min(ww)<0:
            neg_weights_matrix[a,b]=-1
        else:    
            neg_weights_matrix[a,b]=0
            
        if np.max(np.isnan(ww))>0:
            inf_weights_matrix[a,b]=-1
        else:    
            inf_weights_matrix[a,b]=0    
        
        # Calculating classification error
        xxr0=results_all_matrix[en,1,a,b,0]
        xxn0=nresults_all_matrix[en,1,a,b,0]
        xxr1=results_all_matrix[en,1,a,b,1]
        xxn1=nresults_all_matrix[en,1,a,b,1]
        xxr2=results_all_matrix[en,1,a,b,2]
        xxn2=nresults_all_matrix[en,1,a,b,2]      
        
        false_neg=xxn0/(xxr0+xxn0)
        false_pos=(xxr1+xxr2)/(xxr1+xxr2+xxn1+xxn2)
        errors=(xxn0+xxr1+xxr2)/(xxr0+xxn0+xxr1+xxr2+xxn1+xxn2)
        
        # Filling materices with obtained values
        false_neg_matrix[a,b]=np.mean(false_neg)
        false_pos_matrix[a,b]=np.mean(false_pos)
        errors_matrix[a,b]=np.mean(errors)
        
        # Including values for negative and infinite weights
        if neg_weights_matrix[a,b]==-1:
            error_neg_matrix[a,b]=-0.5
        else:    
            error_neg_matrix[a,b]=errors_matrix[a,b]
            
        if inf_weights_matrix[a,b]==-1:
            error_neg_inf_matrix[a,b]=-1
        else:    
            error_neg_inf_matrix[a,b]=error_neg_matrix[a,b]   
        
# Plotting figures
fig = plt.figure()
ax = fig.add_subplot(111)
axp = ax.imshow(false_neg_matrix,vmin=-1,vmax=1,origin='lower',cmap='bwr',interpolation='nearest')
cb = plt.colorbar(axp,ax=[ax],location='right')
plt.ylabel('v0')
plt.xlabel('Ratio')
y_label_list = ['0.1','1','10','100','1000','10000']
ax.set_yticks([0,1,2,3,4,5])
ax.set_yticklabels(y_label_list)
x_label_list = ['0.05','0.15','0.25','0.35','0.45','0.55','0.65']
ax.set_xticks([0,2,4,6,8,10,12,14])
ax.set_xticklabels(x_label_list)
plt.savefig('false_neg.pdf')
plt.close()
        
fig = plt.figure()
ax = fig.add_subplot(111)
axp = ax.imshow(false_pos_matrix,vmin=-1,vmax=1,origin='lower',cmap='bwr',interpolation='nearest')
cb = plt.colorbar(axp,ax=[ax],location='right')
plt.ylabel('v0')
plt.xlabel('Ratio')
y_label_list = ['0.1','1','10','100','1000','10000']
ax.set_yticks([0,1,2,3,4,5])
ax.set_yticklabels(y_label_list)
x_label_list = ['0.05','0.15','0.25','0.35','0.45','0.55','0.65']
ax.set_xticks([0,2,4,6,8,10,12,14])
ax.set_xticklabels(x_label_list)
plt.savefig('false_pos.pdf')
plt.close()

fig = plt.figure()  # This plot is in the paper
ax = fig.add_subplot(111)
axp = ax.imshow(errors_matrix,vmin=-1,vmax=1,origin='lower',cmap='bwr',interpolation='nearest')
cb = plt.colorbar(axp,ax=[ax],location='right')
plt.ylabel('v0')
plt.xlabel('Ratio')
y_label_list = ['0.1','1','10','100','1000','10000']
ax.set_yticks([0,1,2,3,4,5])
ax.set_yticklabels(y_label_list)
x_label_list = ['0.05','0.15','0.25','0.35','0.45','0.55','0.65']
ax.set_xticks([0,2,4,6,8,10,12,14])
ax.set_xticklabels(x_label_list)
plt.savefig('errors.pdf')
plt.close()

fig = plt.figure()
ax = fig.add_subplot(111)
axp = ax.imshow(error_neg_matrix,vmin=-1,vmax=1,origin='lower',cmap='bwr',interpolation='nearest')
cb = plt.colorbar(axp,ax=[ax],location='right')
plt.ylabel('Ratio')
plt.xlabel('v0')
y_label_list = ['0.1','1','10','100','1000','10000']
ax.set_yticks([0,1,2,3,4,5])
ax.set_yticklabels(y_label_list)
x_label_list = ['0.05','0.15','0.25','0.35','0.45','0.55','0.65']
ax.set_xticks([0,2,4,6,8,10,12,14])
ax.set_xticklabels(x_label_list)
plt.savefig('error_neg.pdf')
plt.close()

fig = plt.figure()
ax = fig.add_subplot(111)
axp = ax.imshow(error_neg_inf_matrix,vmin=-1,vmax=1,origin='lower',cmap='bwr',interpolation='nearest')
cb = plt.colorbar(axp,ax=[ax],location='right')
plt.ylabel('Ratio')
plt.xlabel('v0')
y_label_list = ['0.1','1','10','100','1000','10000']
ax.set_yticks([0,1,2,3,4,5])
ax.set_yticklabels(y_label_list)
x_label_list = ['0.05','0.15','0.25','0.35','0.45','0.55','0.65']
ax.set_xticks([0,2,4,6,8,10,12,14])
ax.set_xticklabels(x_label_list)
plt.savefig('error_neg_inf.pdf')
plt.close()

# exec(open('and_statister.py').read())
np.save('false_neg_matrix',false_neg_matrix)
np.save('false_pos_matrix',false_pos_matrix)
np.save('errors_matrix',errors_matrix)      
