# Supplementary material for: Unsupervised learning of perceptual feature combinations
Source: PLoS Comput Biol. 2024 Mar 5;20(3):e1011926. doi: 10.1371/journal.pcbi.1011926 (PMC10942261; doi:10.1371/journal.pcbi.1011926)
Supplement: S1 Code Repository — (ZIP) [file pcbi.1011926.s003.zip › code_for_figures/BCM_error_3inputs_calculation_Fig_8B.py]

exec(open('imports.py').read())
import numpy as np
import numba as nb
exec(open('imports.py').read())
#random.seed(31)
#np.random.seed(72)

@nb.jit(nopython=True)
def sigmoid(x):
	return (1 / (1 + np.exp(-x)))   

def main():

    n_its=20 # How many iterations for statistics

    results=np.zeros(8)  # Results for one iteration
    nresults=np.zeros(8)
    
    # Result matrices
    results_all_matrix=np.zeros((20,20,20,20,8))
    nresults_all_matrix=np.zeros((20,20,20,20,8))
    param_all_matrix=np.zeros((20,20,20,20,4))
    weight_std_matrix=np.zeros((20,20,20,20,n_its,2))
    weight_matrix=np.zeros((20,20,20,20,n_its,3))
    convergence_matrix=np.zeros((20,20,20,20,n_its,1))
    avg_pos_matrix=np.zeros((20,20,20,20,n_its,1))
    avg_neg_matrix=np.zeros((20,20,20,20,n_its,1))
    v_all_matrix=np.zeros((20,20,20,20,1))
    
    size=1   # Amplitude

    for size_i in range(0,1):  # this is run with only one amplitude
        print(size_i)
        freq=1   # no cycle here, but i have that in my data structure, not actually used here
        BCM_multipl=0.1   # gama
        for multipl_i in range (0,6): 
                vtarget=0.05  # v_0
                for vtarget_i in range (0,15):
                    
                    [results,nresults,values_w1]=learning_w_stopping_one_cycle_numba(size,freq,BCM_multipl,vtarget,sigmoid_steepness,n_its)
                    results_all_matrix[size_i,freq,multipl_i,vtarget_i,:]=results/(n_its*1500)
                    nresults_all_matrix[size_i,freq,multipl_i,vtarget_i,:]=nresults/(n_its*1500)
                    param_all_matrix[size_i,freq,multipl_i,vtarget_i,:]=[size,freq,BCM_multipl,vtarget]
                    #weight_std_matrix[size_i,freq_i,multipl_i,vtarget_i,:,:]=std_w1
                    weight_matrix[size_i,freq,multipl_i,vtarget_i,:,:]=values_w1
                    vtarget=vtarget+0.05
                BCM_multipl=BCM_multipl*10
                
        size=size+0.1  
    # saving result matrices        
    np.save('results_all_matrix',results_all_matrix)
    np.save('nresults_all_matrix',nresults_all_matrix)
    np.save('param_all_matrix',param_all_matrix)
    #np.save('weight_std_matrix',weight_std_matrix)
    np.save('weight_matrix',weight_matrix)


@nb.jit(nopython=True)
def learning_w_stopping_one_cycle_numba(size,freq,BCM_multipl,vtarget,sigmoid_steepness,n_its):
    BCM_multipl=np.float(BCM_multipl)  # redefining that Numba understands it
    vtarget=np.float(vtarget)
    values_w1=np.zeros((n_its,3),dtype='float')
    
    # Sizes, freqs and stds of inputs
    size1=1 # Input 1 
    freq1=0.5+0.0882     
    std1=0.1
    
    # Input 2
    size=1 #(size=size2) Overforcing the variable that comes from the function in three input case here
    freq2=1-0.5-0.0882   
    std2=0.1
    
    # Input 3
    size3=1 
    std3=0.1
    
    
    # Decision thresholds
    thrd_decision1=0.25
    thrd_decision2=0.75
    
    ep=0.00001  # some constant instead of zero so that python does not make nonsense in comparisons to zero
    
    # Reserving inputs and outputs
    inputs_pop1=np.zeros(3)
    outputs_pop1=np.zeros(1)
    outputs_pop1_thr=np.zeros(1)
    no_learntrials=1000000
    
    # Arrays for correct and incorrect classifications
    results=np.zeros(8)
    nresults=np.zeros(8)
    
    for i in range (0,n_its):  # we make several learning trials and put everything on the same result
    
        weights_all_indivs1=np.ones(3)*0.2 # weight initialization
       
        hebb_learn_rate=np.ones((1),dtype='float')*0.001  # Learning rate
                
        weights_all_indivs1=np.array([0.2,0.2,0.2])  #.reshape(1,2) # initial weights
        
        theta_BCM=np.array([0.1]) # Initializing Theta_M
        
        BCM_theta_rate=BCM_multipl*hebb_learn_rate  # Calculating gamma*miu

        for isam in range (0,no_learntrials):   
            c1=np.random.uniform(0,1)
            
            if 2>1: #isam<(no_learntrials-500): # Uncomment here if different learning and training distributions are needed
                
                #generating inputs     
                inputs_pop1[0:3]=np.zeros(3)    
                inp1=np.zeros(1)
                inp2=np.zeros(1)
                inp3=np.zeros(1)
                
                if (c1>0.1) and (c1<=freq1):   # First input
                    inp1=np.random.normal(size1,std1,1)
                    inp1=inp1*(inp1>0)
                    
                    inputs_pop1[0:1]=inp1  
                    
                if (c1>=freq2) and (c1<0.9):   # Second input
                    inp2=np.random.normal(size,std2,1)
                    inp2=inp2*(inp2>0)
                   
                    inputs_pop1[1:2]=inp2
                
                if (c1<=0.1) or (c1>=0.9):   # Third input
                    inp3=np.random.normal(size3,std3,1)
                    inp3=inp3*(inp3>0)
                    inputs_pop1[2:3]=inp3
                else:
                    c2=np.random.uniform(0,1)
                    if c2>0.65:  # onethird of all makes an overlap
                        inp3=np.random.normal(size3,std3,1)
                        inp3=inp3*(inp3>0)
                        inputs_pop1[2:3]=inp3
           
            # Linear output
            outputs_pop1=np.sum(weights_all_indivs1*inputs_pop1) #
            
            # Non-linear output
         
            f=(sigmoid(10*(outputs_pop1-0.5))-0.1)/0.9  # XXXXX Change sigmoid steepness here if needed
            if f<0:
                f=f*0
            
            # term required for dervative calculation  
            
            deltay=0.01    
            f_delta=(sigmoid(10*(outputs_pop1+deltay-0.5))-0.1)/0.9  # XXXXX Change sigmoid steepness here if needed, on both shall be the same steepness
            if f_delta<0:
                f_delta=f_delta*0    
                
            f_deriv=(f_delta-f)/deltay
                
            outputs_pop1_thr= f  # variable name change, historical reasons                  
            
            if isam<(no_learntrials-1500): # learning, while the rest is testing
            
                # Update of two diff eqs    
                d_theta_BCM=BCM_theta_rate*(-theta_BCM+outputs_pop1_thr*outputs_pop1_thr/vtarget)   
                 
                dw1=hebb_learn_rate*outputs_pop1_thr*(outputs_pop1_thr-theta_BCM)*inputs_pop1 #*f_deriv  # here one adds avg_v_v for wiipedia version
                
                # Integrating                    
                weights_all_indivs1=weights_all_indivs1+dw1 #hhh
                theta_BCM=theta_BCM+d_theta_BCM   # 
            
            else:   # testing
                if (inp1<ep) and (inp2<ep) and (inp3<ep):   # all zero inputs,  000
                    
                    if outputs_pop1_thr<thrd_decision1:
                        results[0]=results[0]+1
                    else:
                        nresults[0]=nresults[0]+1
                
                if  (inp1<ep) and (inp2<ep) and (inp3>=ep): # 001
                    
                    if outputs_pop1_thr<thrd_decision1:
                        results[1]=results[1]+1
                    else:
                        nresults[1]=nresults[1]+1     
                        
                if (inp1<ep) and (inp2>=ep) and (inp3<ep):   # 010
                    
                    if outputs_pop1_thr<thrd_decision1:
                        results[2]=results[2]+1
                    else:
                        nresults[2]=nresults[2]+1
                        
                if (inp1>=ep) and (inp2<ep) and (inp3<ep):   #100
                    if outputs_pop1_thr<thrd_decision1:
                        results[3]=results[3]+1
                    else:
                        nresults[3]=nresults[3]+1  

                if (inp1<ep) and (inp2>=ep) and (inp3>=ep):   # 011
                    
                    if (outputs_pop1_thr>=thrd_decision1) and (outputs_pop1_thr<thrd_decision2):
                        results[4]=results[4]+1
                    else:
                        nresults[4]=nresults[4]+1   

                if (inp1>=ep) and (inp2<ep) and (inp3>=ep):   # 101
                    
                    if (outputs_pop1_thr>=thrd_decision1) and (outputs_pop1_thr<thrd_decision2):
                        results[5]=results[5]+1
                    else:
                        nresults[5]=nresults[5]+1  

                if (inp1>=ep) and (inp2>=ep) and (inp3<ep):   # 110
                    
                    if (outputs_pop1_thr>=thrd_decision1) and (outputs_pop1_thr<thrd_decision2):
                        results[6]=results[6]+1
                    else:
                        nresults[6]=nresults[6]+1          
                        
                if (inp1>=ep) and (inp2>=ep) and (inp3>=ep):   # 111
                    
                    if outputs_pop1_thr>=thrd_decision2:
                        results[7]=results[7]+1
                    else:
                        nresults[7]=nresults[7]+1

        # saving final weights
        values_w1[i,:]=weights_all_indivs1
   
    return results,nresults,values_w1
#-----------------------------------------------------------------------------------------------    
if __name__ == "__main__":
    main()    
