# Supplementary material for: Unsupervised learning of perceptual feature combinations
Source: PLoS Comput Biol. 2024 Mar 5;20(3):e1011926. doi: 10.1371/journal.pcbi.1011926 (PMC10942261; doi:10.1371/journal.pcbi.1011926)
Supplement: S1 Code Repository — (ZIP) [file pcbi.1011926.s003.zip › code_for_figures/BCM_histograms_3inputs_Figure8A.py]

exec(open('imports.py').read())
import numpy as np
import numba as nb
from matplotlib import rc
rc("pdf", fonttype=42)
#exec(open('imports.py').read())
#random.seed(31)
#np.random.seed(72)

@nb.jit(nopython=True)
def sigmoid(x):
	return (1 / (1 + np.exp(-x)))
    
noinps=1  # This is 1 in this application 
n_its=1

# Setting amplitudes, std and overlap for three inputs    
size1=1
freq1=0.5+0.0882     #0.67+0.07407 # 0.5+0.0882  
std1=0.1

size=1 #(size=size2)
freq2=1-0.5-0.0882   #1-0.5-0.0882     #1-0.33-0.03704 # -0.5-0.0882 0.0263 for 10%, 0.0882 for 30%, 0.1667 for 50%, 0.2692 for 80% 0.3333
std2=0.1

size3=1 #(size=size2)
std3=0.1

# Reserving inputs, outputs 
inputs_pop1=np.zeros(3*noinps)
outputs_pop1=np.zeros(1) # linear
outputs_pop1_thr=np.zeros(1) #non-linear
no_learntrials=400000 # long as with three inputs convergence is longer

# Array for saving learning values
firing_nos=np.zeros((no_learntrials,11))

# Result accumulation arrays for error evaluation (not used infigures)
results=np.zeros(8)
nresults=np.zeros(8)
   
BCM_multipl=10  # gamma
 
vtarget=0.1 # v_0

ep=0.00001  # epsilon for zero comparison withut python tricks
for i in range (0,n_its):  # here we always have n_its=1
    theta_BCM=0.1 # Theta_M(0)

    weights_all_indivs1=np.array([0.2,0.2,0.2]).reshape(1,3)  # Initial weights
    
    hebb_learn_rate=np.ones((1),dtype='float')*0.001/noinps   # Learning rate
    BCM_theta_rate=BCM_multipl*hebb_learn_rate  # Second eq integration rate

    for isam in range (0,no_learntrials):  
    
        # INput definition
        c1=np.random.uniform(0,1)
        
        if 2>1: #isam<(no_learntrials-500): # uncomment here if for training  different than for testing
                
            inputs_pop1[0:3*noinps]=np.zeros(3)    
            
            #generating first input 
            if (c1>0.1) and (c1<=freq1):   #half of all inputs have that
                inp1=np.random.normal(size1,std1,noinps)
                inp1=inp1*(inp1>0)
                
                inputs_pop1[0:noinps]=inp1  
            #generating second input     
            if (c1>=freq2) and (c1<0.9):
                inp2=np.random.normal(size,std2,noinps)
                inp2=inp2*(inp2>0)
               
                inputs_pop1[noinps:2*noinps]=inp2
            #generating third input 
            if (c1<=0.1) or (c1>=0.9):
                inp3=np.random.normal(size3,std3,noinps)
                inp3=inp3*(inp3>0)
                inputs_pop1[2*noinps:3*noinps]=inp3
            else:
                c2=np.random.uniform(0,1)
                if c2>0.65:  # onethird of all makes an overlap
                    inp3=np.random.normal(size3,std3,noinps)
                    inp3=inp3*(inp3>0)
                    inputs_pop1[2*noinps:3*noinps]=inp3    
                      
        # Outputs linear
        outputs_pop1=np.sum(weights_all_indivs1*inputs_pop1,axis=1) #hhh
        
        # Nonlinear
        f=(sigmoid(10*(outputs_pop1-0.5))-0.1)/0.9  # this is in case I try to do non-linear, but that does not work well
        if f<0:
            f=f*0
        
        # Derivative for Intratr-Cooper
        deltay=0.00001    
        f_delta=(sigmoid(10*(outputs_pop1+deltay-0.5))-0.1)/0.9  
        if f_delta<0:
            f_delta=f_delta*0    
        
        f_deriv=(f_delta-f)/deltay    
        
        outputs_pop1_thr= f  #renaming, historical reasons
        
        if isam<(no_learntrials-1500): #learning
            if outputs_pop1>0:
            
                d_theta_BCM=BCM_theta_rate*(-theta_BCM+f*f/vtarget)               
       
                dw1=hebb_learn_rate*f*(f-theta_BCM)*inputs_pop1*f_deriv  
        
                weights_all_indivs1=weights_all_indivs1+dw1 #hhh
                theta_BCM=theta_BCM+d_theta_BCM   # 
            

        # Collecting results for plotting
        firing_nos[isam,1]=inputs_pop1[0:noinps]  	
        firing_nos[isam,2]=inputs_pop1[noinps:2*noinps] 
        firing_nos[isam,9]=inputs_pop1[2*noinps:3*noinps] 
        firing_nos[isam,3]=np.mean(hebb_learn_rate)	
        firing_nos[isam,4]=(weights_all_indivs1[0,0])
        firing_nos[isam,5]=(weights_all_indivs1[0,1])
        firing_nos[isam,10]=(weights_all_indivs1[0,2])
        firing_nos[isam,6]=outputs_pop1_thr
       
# Plotting 
zz=range(0,101)
zz=np.array(zz)/100

is1=firing_nos[:,1]>=ep
is2=firing_nos[:,2]>=ep
is3=firing_nos[:,9]>=ep
only1=is1*(1-is2)*(1-is3)
only2=is2*(1-is1)*(1-is3)
only3=is3*(1-is1)*(1-is2)
two1=is1*is2*(1-is3)
two2=is1*is3*(1-is2)
two3=is2*is3*(1-is1)
three=is1*is2*is3
    
iii1=np.nonzero(only1[no_learntrials-1500:no_learntrials-500])
iii2=np.nonzero(only2[no_learntrials-1500:no_learntrials-500])
iii3=np.nonzero(only3[no_learntrials-1500:no_learntrials-500])
iii4=np.nonzero(two1[no_learntrials-1500:no_learntrials-500])
iii5=np.nonzero(two2[no_learntrials-1500:no_learntrials-500])
iii6=np.nonzero(two3[no_learntrials-1500:no_learntrials-500])
iii7=np.nonzero(three[no_learntrials-1500:no_learntrials-500])
plt.hist(firing_nos[iii1[0]+(no_learntrials-1500),6],zz)#,(-zz*3,zz*3))
plt.hist(firing_nos[iii2[0]+(no_learntrials-1500),6],zz)#,(-zz*3,zz*3))
plt.hist(firing_nos[iii3[0]+(no_learntrials-1500),6],zz)#,(-zz*3,zz*3))
plt.hist(firing_nos[iii4[0]+(no_learntrials-1500),6],zz)#,(-zz*3,zz*3))
plt.hist(firing_nos[iii5[0]+(no_learntrials-1500),6],zz)#,(-zz*3,zz*3))
plt.hist(firing_nos[iii6[0]+(no_learntrials-1500),6],zz)#,(-zz*3,zz*3))
plt.hist(firing_nos[iii7[0]+(no_learntrials-1500),6],zz)#,(-zz*3,zz*3))
plt.axis([0, 1, 0, 70])
#plt.show()
plt.savefig('trimmed50.pdf')   # This figure goes into paper
plt.close() 

plt.hist(firing_nos[iii1[0]+(no_learntrials-1500),6],zz)#,(-zz*3,zz*3))
plt.hist(firing_nos[iii2[0]+(no_learntrials-1500),6],zz)#,(-zz*3,zz*3))
plt.hist(firing_nos[iii3[0]+(no_learntrials-1500),6],zz)#,(-zz*3,zz*3))
plt.hist(firing_nos[iii4[0]+(no_learntrials-1500),6],zz)#,(-zz*3,zz*3))
plt.hist(firing_nos[iii5[0]+(no_learntrials-1500),6],zz)#,(-zz*3,zz*3))
plt.hist(firing_nos[iii6[0]+(no_learntrials-1500),6],zz)#,(-zz*3,zz*3))
plt.hist(firing_nos[iii7[0]+(no_learntrials-1500),6],zz)#,(-zz*3,zz*3))
#plt.show()
plt.savefig('nontrimmed50.pdf')
plt.close() 

plt.hist(firing_nos[iii1[0]+(no_learntrials-1500),1],(zz)*3)
plt.hist(firing_nos[iii2[0]+(no_learntrials-1500),2],(zz)*3)
plt.hist(firing_nos[iii3[0]+(no_learntrials-1500),9],(zz)*3)
plt.axis([0.5, 2, 0, 70])
plt.savefig('inputs.pdf')
plt.close() 

plt.plot(firing_nos[0:no_learntrials-1500,4])
plt.plot(firing_nos[0:no_learntrials-1500,5])
plt.plot(firing_nos[0:no_learntrials-1500,10])
plt.savefig('weights.pdf')
#plt.show()
plt.close()

s1=np.sum(iii1)
s2=np.sum(iii2)
s3=np.sum(iii3)
s4=np.sum(iii4)
s5=np.sum(iii5)
s6=np.sum(iii6)
s7=np.sum(iii7)

print(s1,s2,s3,s4,s5,s6,s7)
