# Supplementary material for: Unsupervised learning of perceptual feature combinations
Source: PLoS Comput Biol. 2024 Mar 5;20(3):e1011926. doi: 10.1371/journal.pcbi.1011926 (PMC10942261; doi:10.1371/journal.pcbi.1011926)
Supplement: S1 Code Repository — (ZIP) [file pcbi.1011926.s003.zip › code_for_figures/BCM_histograms_Fig_7.py]

exec(open('imports.py').read())
from matplotlib import rc
rc("pdf", fonttype=42)

#random.seed(31)
#np.random.seed(72)

def sigmoid(x):
	return (1 / (1 + np.exp(-x)))  

n_its=1   # for histogram plotting this is always one

size1=1
# 0.0263 for 10%, 0.0882 for 30%, 0.1667 for 50%, 0.2692 for 80% 0.3333
freq1=0.67+0.07407   #For 2/1 frequency, 30%  overlap use: 0.67+0.07407  # For 1/1 frequency, 30%  overlap use  0.5+0.0882    
std1=0.1

size=1 #(size=size2)
freq2=1-0.33-0.03704    #For 2/1 frequency, 30% overlap use: 1-0.33-0.03704 #For 1/1 frequency, 30%  overlap use  1-0.5-0.0882 
std2=0.1

thrd_decision=0.5
#--------------------------------------------------------------------------------------------
# Values for various frequencies and overlaps
#xxxxxxxxx
# for 50% overlap
# 2/1 freq: 0.667 50% overlap 0.133
# 3/1 freq: 0.75+0.10714285714285714
# 5/1 freq: 0.83333 + 0.07575892561622839
# for 30% overlap
# 2/1 0.66667+0.07407362139597623
# for 10% overlap
# 2/1 0.66667+0.0229883828764197 


#freq2=1-0.333 - 0.0665
#freq2=1-0.333 - 0.0665    #-0.5-0.0263 # 0.0263 for 10%, 0.0882 for 30%, 0.1667 for 50%, 0.2692 for 80% 0.3333
# for 50 % overlap
# 2/1 freq: 0.333 50% overlap 0.0665
# 3/1 freq: -0.25-0.03571428571428571
# 5/1 freq: ´-0.16667-0.015152148767543215
# for 30% overlap
# 2/1 -0.33333-0.037036255148605396
# for 10% overlap
# 2/1 -0.33333-0.011494019026200338
#xxxxxxxxxxxxxxxxxxx    

# Input and output initialization
inputs_pop1=np.zeros(2*1)
outputs_pop1=np.zeros(1)
outputs_pop1_thr=np.zeros(1)
no_learntrials=100000 #36500

firing_nos=np.zeros((no_learntrials,10)) # array for saving various values along the learning track

results=np.zeros(4)   # for calculating error percentage
nresults=np.zeros(4)


# BCM parameters
hebb_learn_rate=0.001  # learning rate for the weights
BCM_multipl=10  # multiplier of the learning rate for average of v^2 calculation
vtarget=0.2  # target activity in Toyoizumi sense

for i in range (0,n_its):  # we would make several trials and put everything on the same result when doing statistics, here we use  n_its=1 (see above)  
    
    weights_all_indivs1=np.array([0.2,0.2])  #.reshape(1,2) # initial weights
    theta_BCM=0.2 # Inithial Theta_M
    
    BCM_theta_rate=BCM_multipl*hebb_learn_rate
    v0=vtarget


    # Generating inputs for given frequencies and overlaps
    for isam in range (0,no_learntrials):   
        c1=np.random.uniform(0,1)
           
        inputs_pop1[0:2]=np.zeros(2)    

        # First input
        if c1<=freq1:   
            inp=np.random.normal(size1,std1,1)
            inp=inp*(inp>0)
            
            inputs_pop1[0:1]=inp  
        
        # Second input    
        if c1>=freq2:
            inp=np.random.normal(size,std2,1)
            inp=inp*(inp>0)
           
            inputs_pop1[1:2]=inp 
                   
       
        # Linear output
        outputs_pop1=np.sum(weights_all_indivs1*inputs_pop1) #
        
        # Non-linear output
        
        f=(sigmoid(10*(outputs_pop1-0.5))-0.1)/0.9  # this is in case I try to do non-linear, but that does not work well
        if f<0:
            f=f*0
        
        # term required for dervative calculation  
        
        deltay=0.01    
        f_delta=(sigmoid(10*(outputs_pop1+deltay-0.5))-0.1)/0.9  # this is in case I try to do non-linear, but that does not work well
        if f_delta<0:
            f_delta=f_delta*0    
        
        #Derivative    
        f_deriv=(f_delta-f)/deltay
        
        # Diff eq updates
            
        d_theta_BCM=BCM_theta_rate*(-theta_BCM+f*f/vtarget)               
       
        dw1=hebb_learn_rate*f*(f-theta_BCM)*inputs_pop1*f_deriv  
        
        weights_all_indivs1=weights_all_indivs1+dw1 #hhh
        theta_BCM=theta_BCM+d_theta_BCM   # 
        
        firing_nos[isam,0]=(dw1[0])	
        firing_nos[isam,1]=inputs_pop1[0:1]  #sigmoid((outputs_pop1-thrd)*sigmoid_steepness*10)*hebb_learn_rate	
        firing_nos[isam,2]=theta_BCM #sigmoid((outputs_pop1-thrd)*sigmoid_steepness*10)
        firing_nos[isam,3]=outputs_pop1	#big
        firing_nos[isam,4]=(weights_all_indivs1[0])
        firing_nos[isam,5]=(weights_all_indivs1[1])
        firing_nos[isam,6]=f
        firing_nos[isam,7]=(c1<=freq1)
        firing_nos[isam,8]=(c1>=freq2)

# Plotting 
zz=range(0,101)
zz=np.array(zz)/100

only1=firing_nos[:,7]*(1-firing_nos[:,8])
only2=firing_nos[:,8]*(1-firing_nos[:,7])
both=firing_nos[:,7]*firing_nos[:,8]
    
iii1=np.nonzero(only1[no_learntrials-1500:no_learntrials-500])
iii2=np.nonzero(only2[no_learntrials-1500:no_learntrials-500])
iii3=np.nonzero(both[no_learntrials-1500:no_learntrials-500])
plt.hist(firing_nos[iii1[0]+(no_learntrials-1500),6],zz)#,(-zz*3,zz*3))
plt.hist(firing_nos[iii2[0]+(no_learntrials-1500),6],zz)#,(-zz*3,zz*3))
plt.hist(firing_nos[iii3[0]+(no_learntrials-1500),6],zz)#,(-zz*3,zz*3))
plt.axis([0, 1, 0, 70])
#plt.show()
plt.savefig('trimmed50.pdf')
plt.close() 

plt.hist(firing_nos[iii1[0]+(no_learntrials-1500),6],zz)#,(-zz*3,zz*3))
plt.hist(firing_nos[iii2[0]+(no_learntrials-1500),6],zz)#,(-zz*3,zz*3))
plt.hist(firing_nos[iii3[0]+(no_learntrials-1500),6],zz)#,(-zz*3,zz*3))
#plt.show()
plt.savefig('nontrimmed50.pdf')
plt.close() 

plt.hist(firing_nos[iii1[0]+(no_learntrials-1500),1],(zz)*3)
plt.hist(firing_nos[iii2[0]+(no_learntrials-1500),2],(zz)*3)
plt.axis([0.5, 2, 0, 70])
plt.savefig('inputs.pdf')
plt.close() 

plt.plot(firing_nos[0:no_learntrials-1500,4])
plt.plot(firing_nos[0:no_learntrials-1500,5])
plt.savefig('weights.pdf')
#plt.show()
plt.close()

wchange1=firing_nos[1:25000,4]-firing_nos[0:25000-1,4]
wchange2=firing_nos[1:25000,5]-firing_nos[0:25000-1,5]
s1=np.sum(np.abs(wchange1))
s2=np.sum(np.abs(wchange2))

print(s1,s2)


 
