# Supplementary material for: Unsupervised learning of perceptual feature combinations
Source: PLoS Comput Biol. 2024 Mar 5;20(3):e1011926. doi: 10.1371/journal.pcbi.1011926 (PMC10942261; doi:10.1371/journal.pcbi.1011926)
Supplement: S1 Code Repository — (ZIP) [file pcbi.1011926.s003.zip › code_for_figures/combination_analysis_3inputs_graph_Figure_10_11.py]

#XXhere we align smaller input nos to bigger

from matplotlib import rc
rc("pdf", fonttype=42)

comb_123_ar=np.load('comb_123_ar.npy')
comb_12_ar=np.load('comb_12_ar.npy')
comb_23_ar=np.load('comb_23_ar.npy')
comb_13_ar=np.load('comb_13_ar.npy')
comb_1_ar=np.load('comb_1_ar.npy')
comb_2_ar=np.load('comb_2_ar.npy')
comb_3_ar=np.load('comb_3_ar.npy')
comb_zeros_ar=np.load('comb_zeros_ar.npy')
hebb_lr_arr=np.load('hebb_lr_arr.npy')

cell_no=200
trial_no=comb_123_ar.shape[0] # How big is the array

comb_123_ar=comb_123_ar[:,3:cell_no+3]
comb_12_ar=comb_12_ar[:,3:cell_no+3]
comb_13_ar=comb_13_ar[:,3:cell_no+3]
comb_23_ar=comb_23_ar[:,3:cell_no+3]
comb_1_ar=comb_1_ar[:,3:cell_no+3]
comb_2_ar=comb_2_ar[:,3:cell_no+3]
comb_3_ar=comb_3_ar[:,3:cell_no+3]
comb_zeros_ar=comb_zeros_ar[:,3:cell_no+3]

no_123=np.zeros((200,3))
no_12=np.zeros((200,3))
no_23=np.zeros((200,3))
no_13=np.zeros((200,3))
no_1=np.zeros((200,3))
no_2=np.zeros((200,3))
no_3=np.zeros((200,3))
no_zeros=np.zeros((200,3))
pl_123a=np.zeros((200,cell_no))
pl_123b=np.zeros((200,cell_no))
pl_123c=np.zeros((200,cell_no))
pl_12a=np.zeros((200,cell_no))
pl_12b=np.zeros((200,cell_no))
pl_12c=np.zeros((200,cell_no))
pl_13a=np.zeros((200,cell_no))
pl_13b=np.zeros((200,cell_no))
pl_13c=np.zeros((200,cell_no))
pl_23a=np.zeros((200,cell_no))
pl_23b=np.zeros((200,cell_no))
pl_23c=np.zeros((200,cell_no))
pl_1a=np.zeros((200,cell_no))
pl_1b=np.zeros((200,cell_no))
pl_1c=np.zeros((200,cell_no))
pl_2a=np.zeros((200,cell_no))
pl_2b=np.zeros((200,cell_no))
pl_2c=np.zeros((200,cell_no))
pl_3a=np.zeros((200,cell_no))
pl_3b=np.zeros((200,cell_no))
pl_3c=np.zeros((200,cell_no))
pl_zerosa=np.zeros((200,cell_no))
pl_zerosb=np.zeros((200,cell_no))
pl_zerosc=np.zeros((200,cell_no))

thr_eval=0.7

for it in range (0,trial_no):  # How big is the array
    no_123[it,0]=np.sum(comb_123_ar[it,:]>thr_eval)
    
    pl_123a[it,:]=(comb_123_ar[it,:]>thr_eval)
    
    no_12[it,0]=np.sum(comb_12_ar[it,:]>thr_eval)
    
    pl_12a[it,:]=(comb_12_ar[it,:]>thr_eval)
    
    no_13[it,0]=np.sum(comb_13_ar[it,:]>thr_eval)
    
    pl_13a[it,:]=(comb_13_ar[it,:]>thr_eval)
    
    no_23[it,0]=np.sum(comb_23_ar[it,:]>thr_eval)
    
    pl_23a[it,:]=(comb_23_ar[it,:]>thr_eval)
    
    no_1[it,0]=np.sum(comb_1_ar[it,:]>thr_eval)
   
    pl_1a[it,:]=(comb_1_ar[it,:]>thr_eval)
    
    no_2[it,0]=np.sum(comb_2_ar[it,:]>thr_eval)
  
    pl_2a[it,:]=(comb_2_ar[it,:]>thr_eval)
    
    no_3[it,0]=np.sum(comb_3_ar[it,:]>thr_eval)
    
    pl_3a[it,:]=(comb_3_ar[it,:]>thr_eval)
   
    no_zeros[it,0]=np.sum(comb_zeros_ar[it,:]>thr_eval)
    
    pl_zerosa[it,:]=(comb_zeros_ar[it,:]>thr_eval)
   
whos123a=(pl_123a>0.5)*(pl_12a<0.5)*(pl_13a<0.5)*(pl_23a<0.5)*(pl_1a<0.5)*(pl_2a<0.5)*(pl_3a<0.5)*(pl_zerosa<0.5)    
 
w123a=np.sum(whos123a,axis=1)
    
whos12a=(pl_12a>0.5)*(pl_13a<0.5)*(pl_23a<0.5)*(pl_1a<0.5)*(pl_2a<0.5)*(pl_3a<0.5)*(pl_zerosa<0.5)    

w12a=np.sum(whos12a,axis=1)    # showing how many cells in each trial are signalling that

whos12a_ne=(pl_12a>0.5)

w12a_ne=np.sum(whos12a_ne,axis=1)

whos13a=(pl_12a<0.5)*(pl_13a>0.5)*(pl_23a<0.5)*(pl_1a<0.5)*(pl_2a<0.5)*(pl_3a<0.5)*(pl_zerosa<0.5)    

w13a=np.sum(whos13a,axis=1)

whos23a=(pl_12a<0.5)*(pl_13a<0.5)*(pl_23a>0.5)*(pl_1a<0.5)*(pl_2a<0.5)*(pl_3a<0.5)*(pl_zerosa<0.5)    

w23a=np.sum(whos23a,axis=1)

whos1a=(pl_1a>0.5)*(pl_2a<0.5)*(pl_3a<0.5)*(pl_23a<0.5)*(pl_zerosa<0.5)   #*(pl_12a<0.5)*(pl_13a<0.5)*(pl_23a<0.5)    IF you can do it with input alone, you wil always be able 

w1a=np.sum(whos1a,axis=1)
  
whos2a=(pl_1a<0.5)*(pl_2a>0.5)*(pl_3a<0.5)*(pl_13a<0.5)*(pl_zerosa<0.5)       

w2a=np.sum(whos2a,axis=1)

whos3a=(pl_1a<0.5)*(pl_2a<0.5)*(pl_3a>0.5)*(pl_12a<0.5)*(pl_zerosa<0.5)     

w3a=np.sum(whos3a,axis=1)

whos_zerosa=(pl_zerosa>0.5)

wzerosa=np.sum(whos_zerosa,axis=1)

nonea=(pl_123a<0.5)*(pl_12a<0.5)*(pl_13a<0.5)*(pl_23a<0.5)*(pl_1a<0.5)*(pl_2a<0.5)*(pl_3a<0.5)*(pl_zerosa<0.5)    # cells that do not have signal

na=np.sum(nonea,axis=1) # non-converged no is here
   
wa=(w12a>0)*(w13a>0)*(w23a>0)

walla=(w12a>0)*(w13a>0)*(w23a>0)*(w1a>0)*(w2a>0)*(w3a>0)*(w123a>0)

represented=((w12a)+(w13a)+(w23a)+(w1a)+(w2a)+(w3a)+(w123a))
others=cell_no-represented-na   # theones where there is more than one set

#s2=np.sum(pl123a[0,100

zzza=[wzerosa[0:trial_no],w1a[0:trial_no],w2a[0:trial_no],w3a[0:trial_no],w12a[0:trial_no],w13a[0:trial_no],w23a[0:trial_no],w123a[0:trial_no],others[0:trial_no]] #,na[0:100]]    #na[0:100]] we do not write in plots how many sub

plt.boxplot(zzza,showmeans=True )
plt.savefig('three_set.pdf')
plt.close()  

#XXXXXXXXXXXXXXzzzz=[wones.reshape(np.prod(wones.shape)),wtwos.reshape(np.prod(wtwos.shape)),wthrees.reshape(np.prod(wthrees.shape)),wfours.reshape(np.prod(wfours.shape)),wfives.reshape(np.prod(wfives.shape)),others,nonconnected]
#zzza=[w123a[0:100],w12a[0:100],w13a[0:100],w23a[0:100],w1a[0:100],w2a[0:100],w3a[0:100],na[0:100]]

m_zeros=np.mean(wzerosa[0:trial_no])
me_zeros=np.median(wzerosa[0:trial_no])
std_zeros=np.std(wzerosa[0:trial_no])

wones=np.array([w1a[0:trial_no],w2a[0:trial_no],w3a[0:trial_no]])
m_ones=np.mean(wones)
me_ones=np.median(wones)
std_ones=np.std(wones)

wtwos=np.array( [w12a[0:trial_no],w13a[0:trial_no],w23a[0:trial_no]])
m_twos=np.mean(wtwos)
me_twos=np.median(wtwos)
std_twos=np.std(wtwos)

wthrees= np.array(w123a[0:trial_no])
m_threes=np.mean(wthrees)
me_threes=np.median(wthrees)
std_threes=np.std(wthrees)

m_others=np.mean(others[0:trial_no])
me_others=np.median(others[0:trial_no])
std_others=np.std(others[0:trial_no])
m_noncon=np.mean(na[0:trial_no])
me_noncon=np.median(na[0:trial_no])
std_noncon=np.std(na[0:trial_no])

print(me_ones,me_twos,me_threes,me_others,me_noncon,me_zeros)
print(m_ones,m_twos,m_threes,m_others,m_noncon,m_zeros)
print(std_ones,std_twos,std_threes,std_others,std_noncon,std_zeros)
zzzz=[wones.reshape(np.prod(wones.shape)),wtwos.reshape(np.prod(wtwos.shape)),wthrees.reshape(np.prod(wthrees.shape)),others[0:trial_no],na[0:trial_no]]

plt.boxplot(zzzz)
plt.savefig('three_reuced_set.pdf')
#plt.axis([0, 33, -2, 50])   ### does not work with boxplot. Pos labels also do not work
plt.close()  
