# Supplementary material for: Unsupervised learning of perceptual feature combinations
Source: PLoS Comput Biol. 2024 Mar 5;20(3):e1011926. doi: 10.1371/journal.pcbi.1011926 (PMC10942261; doi:10.1371/journal.pcbi.1011926)
Supplement: S1 Code Repository — (ZIP) [file pcbi.1011926.s003.zip › code_for_figures/combination_analysis_5inputs_Figures_13.py]

# Here we align boxes ones, twoes, threers, etc.

from matplotlib import rc
rc("pdf", fonttype=42)

comb_ar=np.load('comb_ar.npy')

repetitions=comb_ar.shape[0]   # this comes from what we trained
cell_no=205    #1005 #205

all_sets_lexi=np.array([[0, 0, 0, 0, 0],
                       [0, 0, 0, 0, 1],
                       [0, 0, 0, 1, 0],
                       [0, 0, 0, 1, 1],
                       [0, 0, 1, 0, 0],
                       [0, 0, 1, 0, 1],
                       [0, 0, 1, 1, 0],
                       [0, 0, 1, 1, 1],
                       [0, 1, 0, 0, 0],
                       [0, 1, 0, 0, 1],
                       [0, 1, 0, 1, 0],
                       [0, 1, 0, 1, 1],
                       [0, 1, 1, 0, 0],
                       [0, 1, 1, 0, 1],
                       [0, 1, 1, 1, 0],
                       [0, 1, 1, 1, 1],
                       [1, 0, 0, 0, 0],
                       [1, 0, 0, 0, 1],
                       [1, 0, 0, 1, 0],
                       [1, 0, 0, 1, 1],
                       [1, 0, 1, 0, 0],
                       [1, 0, 1, 0, 1],
                       [1, 0, 1, 1, 0],
                       [1, 0, 1, 1, 1],
                       [1, 1, 0, 0, 0],
                       [1, 1, 0, 0, 1],
                       [1, 1, 0, 1, 0],
                       [1, 1, 0, 1, 1],
                       [1, 1, 1, 0, 0],
                       [1, 1, 1, 0, 1],
                       [1, 1, 1, 1, 0],
                       [1, 1, 1, 1, 1]],np.int32)                            

inpnos=np.sum(all_sets_lexi,axis=1)
#array([0, 1, 1, 2, 1, 2, 2, 3, 1, 2, 2, 3, 2, 3, 3, 4, 1, 2, 2, 3, 2, 3, 3, 4, 2, 3, 3, 4, 3, 4, 4, 5])

zero=np.where(inpnos==0)
zero=zero[0]
one=np.where(inpnos==1)
one=one[0]
two=np.where(inpnos==2)
two=two[0]
three=np.where(inpnos==3)
three=three[0]
four=np.where(inpnos==4)
four=four[0]
five=np.where(inpnos==5)
five=five[0]
#cell_no=1000

comb_ar=comb_ar[:,:,5:cell_no]   # Leaving out input cells as well as inhibitory cells

no_a=np.zeros((repetitions,64,3)) #???
pl_04=np.zeros((repetitions,64,cell_no-5))
pl_05=np.zeros((repetitions,64,cell_no-5))
pl_06=np.zeros((repetitions,64,cell_no-5))
pl_07=np.zeros((repetitions,64,cell_no-5))
pl_08=np.zeros((repetitions,64,cell_no-5))
pl_09=np.zeros((repetitions,64,cell_no-5))
   
pl_04[:,:,:]=(comb_ar[:,:,:]>0.4)  # it,64,cell_no
pl_05[:,:,:]=(comb_ar[:,:,:]>0.5)
pl_06[:,:,:]=(comb_ar[:,:,:]>0.6)
pl_07[:,:,:]=(comb_ar[:,:,:]>0.7)
pl_08[:,:,:]=(comb_ar[:,:,:]>0.8)
pl_09[:,:,:]=(comb_ar[:,:,:]>0.9)

whos=np.zeros((repetitions,64,cell_no-5))
sums=np.zeros((repetitions,64,cell_no-5))
whos_scheme=np.zeros((repetitions,64,cell_no-5))

w=np.zeros((repetitions,64))
ws=np.zeros((repetitions,64))

for it in range (0,repetitions):
    #XXXXXXXXXXXXXXXXXXX change here
    
    pl=copy.deepcopy(pl_07)   # Change here XXXXXXXXXXXXXXXXXXX
            
    for k in range(0,32):
       
        if inpnos[k]<1:  # for zero
            whos[it,k,:]=pl[it,k,:]>0.5
        else:
            input_set=all_sets_lexi[k,:]
            members=inpnos[k]
            prod=np.ones(cell_no-5)
            sum_supset=np.zeros(cell_no-5)
            for kk in range(0,32):
                if kk != k:
                    no_matching=np.sum(input_set*all_sets_lexi[kk])
                    if no_matching < members:  # If not all ones of the original combination are covered by ones of other set, we shall check if this is not signaling
                        prod=prod*(pl[it,kk,:]<0.5)   
                    else:
                        sum_supset=sum_supset+(pl[it,kk,:]<0.5)  # Here we mark if non-signaling for some of supersets happen
            whos[it,k,:]=(pl[it,k,:]>0.5)*prod # prod is 1 where no different subsets were signaled together
            sums[it,k,:]=sum_supset 
            whos_scheme=whos*(sums<0.5)  # If sums<0.5 (that means sums==0), it means the higher subsets are present, its like in earlier version; it might happen that with inhibition this is not present for some cells;                     
                    
        w[it,k]=np.sum(whos[it,k,:])  
        ws[it,k]=np.sum(whos_scheme[it,k,:])    
        
s2=np.sum(w[:,0:32],axis=1) # here we have those which belong to any single category
others=cell_no-5-s2   # non-belonging + sunthreshold here
overal_active=np.zeros((repetitions,cell_no-5))
for i in range(1,32):
    overal_active=overal_active+(pl[:,i,:]>0.5)
ppp=np.sum(overal_active,axis=0)
connected=np.sum(ppp>0.0000001)    

nonconnected=cell_no-5-connected # subthreshold (the rest)
others=others-nonconnected  # onyl funny combinations here

# This is the same as for the case without inhibition    
zzz=[w[:,0],w[:,1],w[:,2],w[:,4],w[:,8],w[:,16],w[:,3],w[:,5],w[:,6],w[:,9],
     w[:,10],w[:,12],w[:,17],w[:,18],w[:,20],w[:,24],w[:,7],w[:,11],w[:,13],w[:,14],
     w[:,19],w[:,21],w[:,22],w[:,25],w[:,26],w[:,28],w[:,15],w[:,23],w[:,27],w[:,29],
     w[:,30],w[:,31],others]
 
# This is additional information in case of inhibition 
zzzs=[ws[:,0],ws[:,1],ws[:,2],ws[:,4],ws[:,8],ws[:,16],ws[:,3],ws[:,5],ws[:,6],ws[:,9],
     ws[:,10],ws[:,12],ws[:,17],ws[:,18],ws[:,20],ws[:,24],ws[:,7],ws[:,11],ws[:,13],ws[:,14],
     ws[:,19],ws[:,21],ws[:,22],ws[:,25],ws[:,26],ws[:,28],ws[:,15],ws[:,23],ws[:,27],ws[:,29],
     ws[:,30],ws[:,31],others]    # others I will keep from before, there will be others2, which do not fall under original w  

zzz_inhib=copy.deepcopy(zzz)

for k in range(0,33):
    zzz_inhib[k]=zzz[k]-zzzs[k]   # How much inhibition has taken away from scheme as it was standing without inhibition

plt.boxplot(zzz,showmeans=True) # This is shown in the paper
plt.savefig('thrsets.pdf')
#plt.axis([0, 33, -2, 50])   ### does not work with boxplot. Pos labels also do not work
plt.close()  

plt.boxplot(zzzs,showmeans=True)
plt.savefig('thrsets_scheme.pdf')
#plt.axis([0, 33, -2, 50])   ### does not work with boxplot. Pos labels also do not work
plt.close() 

plt.boxplot(zzz_inhib,showmeans=True)
plt.savefig('thrsets_inhibited.pdf')
#plt.axis([0, 33, -2, 50])   ### does not work with boxplot. Pos labels also do not work
plt.close()  

zzzz=np.array(zzz)

s1=np.sum(w[:,1:32]>0,axis=1)
# s2=np.sum(wallb)
# s3=np.sum(wallc)
s2=np.sum(w[:,0:32],axis=1) # here we get how many cells were any active

print(s1)
print(np.mean(s1))
print(s2)
print(np.mean(others),np.std(others))
#print(np.std(others))


print(np.mean(zzzz,axis=1))
print(np.std(zzzz,axis=1))


print(np.sum(nonconnected>0))

zzeros=np.where(inpnos==0)
wzeros= w[:,zzeros]
wszeros= ws[:,zzeros]
m_zeros=np.mean(wzeros)
ms_zeros=np.mean(wszeros)
me_zeros=np.median(wzeros)
std_zeros=np.std(wzeros)

ones=np.where(inpnos==1)
wones= w[:,ones]
wsones= ws[:,ones]
m_ones=np.mean(wones)
ms_ones=np.mean(wsones)
me_ones=np.median(wones)
std_ones=np.std(wones)

twos=np.where(inpnos==2)
wtwos= w[:,twos]
wstwos= ws[:,twos]
m_twos=np.mean(wtwos)
ms_twos=np.mean(wstwos)
me_twos=np.median(wtwos)
std_twos=np.std(wtwos)

threes=np.where(inpnos==3)
wthrees= w[:,threes]
wsthrees= ws[:,threes]
m_threes=np.mean(wthrees)
ms_threes=np.mean(wsthrees)
me_threes=np.median(wthrees)
std_threes=np.std(wthrees)

fours=np.where(inpnos==4)
wfours= w[:,fours]
wsfours= ws[:,fours]
m_fours=np.mean(wfours)
ms_fours=np.mean(wsfours)
me_fours=np.median(wfours)
std_fours=np.std(wfours)

fives=np.where(inpnos==5)
wfives= w[:,fives]
wsfives= ws[:,fives]
m_fives=np.mean(wfives)
ms_fives=np.mean(wsfives)
me_fives=np.median(wfives)
std_fives=np.std(wfives)

m_others=np.mean(others)
me_others=np.median(others)
std_others=np.std(others)
m_noncon=np.mean(nonconnected)
me_noncon=np.median(nonconnected)
std_noncon=np.std(nonconnected)

print(me_ones,me_twos,me_threes,me_fours,me_fives,me_others,me_noncon,me_zeros)
print(m_ones,m_twos,m_threes,m_fours,m_fives,m_others,m_noncon,m_zeros)
print(std_ones,std_twos,std_threes,std_fours,std_fives,std_others,std_noncon,std_zeros)


zzzz=[wzeros,wones.reshape(np.prod(wones.shape)),wtwos.reshape(np.prod(wtwos.shape)),wthrees.reshape(np.prod(wthrees.shape)),wfours.reshape(np.prod(wfours.shape)),wfives.reshape(np.prod(wfives.shape)),others,nonconnected]

plt.boxplot(zzzz)
plt.savefig('reuced_set.pdf')
#plt.axis([0, 33, -2, 50])   ### does not work with boxplot. Pos labels also do not work
plt.close()  

zzzzs=[wszeros,wsones.reshape(np.prod(wsones.shape)),wstwos.reshape(np.prod(wstwos.shape)),wsthrees.reshape(np.prod(wsthrees.shape)),wsfours.reshape(np.prod(wsfours.shape)),wsfives.reshape(np.prod(wsfives.shape)),others,nonconnected]

plt.boxplot(zzzzs)
plt.savefig('reuced_set_inhibited.pdf')
#plt.axis([0, 33, -2, 50])   ### does not work with boxplot. Pos labels also do not work
plt.close()  

print(ms_ones,ms_twos,ms_threes,ms_fours,ms_fives,m_others,m_noncon,m_zeros)
