# Supplementary material for: Unsupervised learning of perceptual feature combinations
Source: PLoS Comput Biol. 2024 Mar 5;20(3):e1011926. doi: 10.1371/journal.pcbi.1011926 (PMC10942261; doi:10.1371/journal.pcbi.1011926)
Supplement: S1 Code Repository — (ZIP) [file pcbi.1011926.s003.zip › code_for_figures/command_for_3input_graph_Figure_12.py]

exec(open('imports.py').read())    ######
# import numpy as np
import numba as nb

gsize=203   #1003  #=cell_no in the graph: 203 or 1003, first three are input neurons  
cell_no=gsize
repetitions=30
conn_no=3
 
comb_123_ar=np.zeros((repetitions,gsize))
comb_12_ar=np.zeros((repetitions,gsize))
comb_23_ar=np.zeros((repetitions,gsize))
comb_13_ar=np.zeros((repetitions,gsize))
comb_1_ar=np.zeros((repetitions,gsize))
comb_2_ar=np.zeros((repetitions,gsize))
comb_3_ar=np.zeros((repetitions,gsize))
comb_zeros_ar=np.zeros((repetitions,gsize))
hebb_lr_arr=np.zeros((repetitions,gsize))

comb_123_ar_rs=np.zeros((repetitions,gsize))
comb_12_ar_rs=np.zeros((repetitions,gsize))
comb_23_ar_rs=np.zeros((repetitions,gsize))
comb_13_ar_rs=np.zeros((repetitions,gsize))
comb_1_ar_rs=np.zeros((repetitions,gsize))
comb_2_ar_rs=np.zeros((repetitions,gsize))
comb_3_ar_rs=np.zeros((repetitions,gsize))
comb_zeros_ar_rs=np.zeros((repetitions,gsize))

weights_all_indivs_array=np.zeros((repetitions,cell_no,conn_no+1))


for it in range (0,repetitions):
    print(it)
    
    random.seed(it)
    np.random.seed(it)
    
    exec(open('graph_3inputs_Fig_12.py').read())  # Here we have one learning attempt 
    
    comb_123_ar[it,:]=comb_123 # and accumulating data in matrices
    comb_12_ar[it,:]=comb_12
    comb_23_ar[it,:]=comb_23
    comb_13_ar[it,:]=comb_13
    comb_1_ar[it,:]=comb_1
    comb_2_ar[it,:]=comb_2
    comb_3_ar[it,:]=comb_3
    comb_zeros_ar[it,:]=comb_zeros
    hebb_lr_arr[it,:]=hlr
            
    comb_123_ar_rs[it,:]=comb_123rs
    comb_12_ar_rs[it,:]=comb_12rs
    comb_23_ar_rs[it,:]=comb_23rs
    comb_13_ar_rs[it,:]=comb_13rs
    comb_1_ar_rs[it,:]=comb_1rs
    comb_2_ar_rs[it,:]=comb_2rs
    comb_3_ar_rs[it,:]=comb_3rs
    comb_zeros_ar_rs[it,:]=comb_zerosrs        
    
    weights_all_indivs_array[it,:,:]=weights_all_indivs_old
           
np.save('comb_123_ar.npy',comb_123_ar)
np.save('comb_12_ar.npy',comb_12_ar)
np.save('comb_23_ar.npy',comb_23_ar)
np.save('comb_13_ar.npy',comb_13_ar)
np.save('comb_1_ar.npy',comb_1_ar)
np.save('comb_2_ar.npy',comb_2_ar)
np.save('comb_3_ar.npy',comb_3_ar)
np.save('comb_zeros_ar.npy',comb_zeros_ar)
np.save('hebb_lr_arr.npy',hebb_lr_arr)

np.save('comb_123_ar_rs.npy',comb_123_ar_rs)
np.save('comb_12_ar_rs.npy',comb_12_ar_rs)
np.save('comb_23_ar_rs.npy',comb_23_ar_rs)
np.save('comb_13_ar_rs.npy',comb_13_ar_rs)
np.save('comb_1_ar_rs.npy',comb_1_ar_rs)
np.save('comb_2_ar_rs.npy',comb_2_ar_rs)
np.save('comb_3_ar_rs.npy',comb_3_ar_rs)
np.save('comb_zeros_ar_rs.npy',comb_zeros_ar_rs)

np.save('weight_ar.npy',weights_all_indivs_array)

   
    

    
