# Supplementary material for: Unsupervised learning of perceptual feature combinations
Source: PLoS Comput Biol. 2024 Mar 5;20(3):e1011926. doi: 10.1371/journal.pcbi.1011926 (PMC10942261; doi:10.1371/journal.pcbi.1011926)
Supplement: S1 Code Repository — (ZIP) [file pcbi.1011926.s003.zip › code_for_figures/command_for_5input_graph_Figure_13.py]

exec(open('imports.py').read())    ######
import numpy as np
import numba as nb
from numpy import random # XXXXXXX random of numpy here overwrites the random from python. Thus, imports shall be done before importing numpy random

#gsize=245 #205 #=cell_no  
repetitions=50  # How many repetitions of the procedure; In the paper 100 was used
#cell_no=245 #5 inputs+200 excitatory+40 inhibitory
cell_no=205
cell_no_all=245
conn_inhib_cells=20
#conn_max=5
 
comb_ar=np.zeros((repetitions,64,cell_no_all))  # Result array
comb_check_ar=np.zeros((repetitions,64,cell_no_all)) # Array for checking convergence if in question
hebb_lr_arr=np.zeros((repetitions,cell_no_all))  # Array to check if learning was convered

weights_all_indivs_array=np.zeros((repetitions,cell_no_all,conn_inhib_cells)) # Array for final weights; inhibitory connections are more, so its size based on that


for it in range (0,repetitions):
    print(it)
    
    random.seed(it)
    np.random.seed(it)
    
    exec(open('graph_5inputs_inhib_Figure_13.py').read()) 
    #exec(open('multiinput_recurrence_graph_w5inputs_all_combs_distrib_inputs_distribcondensity_varstopthr_wpermut_inputs_sep_winhib_diluted_both_sides_steady_clean.py').read())
    
    comb_ar[it,:,:]=comb
    comb_check_ar[it,:,:]=comb_check
    hebb_lr_arr[it,:]=hlr
    weights_all_indivs_array[it,:,:]=weights_all_indivs_old
           
np.save('comb_ar.npy',comb_ar)
np.save('weight_ar.npy',weights_all_indivs_array)
np.save('comb_check_ar.npy',comb_check_ar)

   
    

    
