# Supplementary material for: Unsupervised learning of perceptual feature combinations
Source: PLoS Comput Biol. 2024 Mar 5;20(3):e1011926. doi: 10.1371/journal.pcbi.1011926 (PMC10942261; doi:10.1371/journal.pcbi.1011926)
Supplement: S1 Code Repository — (ZIP) [file pcbi.1011926.s003.zip › code_for_figures/imports.py]

import os
import numpy as np
import random
import math
import matplotlib

import copy
#from scipy.misc import imread
from scipy.ndimage.filters import gaussian_filter
#from PIL import Image

from scipy.stats import logistic
import matplotlib.pyplot as plt
from matplotlib import rc
rc("pdf", fonttype=42)

import sys
import winsound
