# Supplementary material for: Unsupervised learning of perceptual feature combinations
Source: PLoS Comput Biol. 2024 Mar 5;20(3):e1011926. doi: 10.1371/journal.pcbi.1011926 (PMC10942261; doi:10.1371/journal.pcbi.1011926)
Supplement: S1 Code Repository — (ZIP) [file pcbi.1011926.s003.zip › code_for_figures/Oja_histograms_Fig_7.py]

exec(open('imports.py').read())
from matplotlib import rc
rc("pdf", fonttype=42)
#random.seed(31)
#np.random.seed(72)

noinps=1 # How many inputs of same type

n_its=1

# Amplitudes, freq parameters, stds for two inputs

# Different overlaps: 0.0263 for 10%, 0.0882 for 30%, 0.1667 for 50%, 0.2692 for 80% 0.3333
size1=1
freq1=0.67+0.07407    #for freq 2/2: 0.67+0.07407 # for freq 1/1 0.5+0.0882  
std1=0.1

size=1  #(size=size2)
freq2=1-0.33-0.03704       # for freq 2/1: 1-0.33-0.03704 # for freq 1/1: 1-0.5-0.0882 
std2=0.1

thrd_decision=0.5


inputs_pop1=np.zeros(2*noinps)
outputs_pop1=np.zeros(1)
outputs_pop1_thr=np.zeros(1)
no_learntrials=36500

# Array for accumulating results for drawing
firing_nos=np.zeros((no_learntrials,10))

# Arrays for keeping right and wrong classifications 
results=np.zeros(4)
nresults=np.zeros(4)

for i in range (0,n_its):  # for plots n_ts always 1

    
    weights_all_indivs1=np.ones((noinps,1))*0.001/noinps  # Initial weights
    hebb_learn_rate=np.ones((1),dtype='float')*0.001/noinps   # Learning rate


    for isam in range (0,no_learntrials):   #(0,no_learntrials):
        c1=np.random.uniform(0,1)
        c2=np.random.uniform(0,1)
        
        # Input generation
        if 2>1: #isam<(no_learntrials-500): # one has to uncomment if training and testing distributions differ
                
            inputs_pop1[0:2*noinps]=np.zeros(2)    
            
            # Input 1
            if c1<=freq1:   
                inp=np.random.normal(size1,std1,noinps)
                inp=inp*(inp>0)
                inputs_pop1[0:noinps]=inp  #s = np.random.normal(mu, sigma, 1000)
            
            # Input 2    
            if c1>=freq2:
                inp=np.random.normal(size,std2,noinps)
                inp=inp*(inp>0)
                inputs_pop1[noinps:2*noinps]=inp 
                   
       
        # Outputs 
        outputs_pop1=np.sum(weights_all_indivs1*inputs_pop1,axis=1) #hhh
        # Using linear outputs
        outputs_pop1_thr=outputs_pop1  #sigmoid((outputs_pop1-ISO_thr*ISO_factor)*sigmoid_steepness) #hhh
        
        if isam<(no_learntrials-1500): #learning
            
            if outputs_pop1>0:  # only learning in case something was at input; in current input generation this shall always be true
                
                dw1=hebb_learn_rate*outputs_pop1_thr*(inputs_pop1-weights_all_indivs1*outputs_pop1_thr)              
                weights_all_indivs1=weights_all_indivs1+dw1 
        
        else:  # Calculating errors in test set
            if (c1<=freq1) and (c1>=freq2):   # both non-zero inputs
                if outputs_pop1_thr>thrd_decision:
                    results[0]=results[0]+1
                else:
                    nresults[0]=nresults[0]+1
            if (c1>freq1) and (c1>=freq2):  # second non-zero input
                if outputs_pop1_thr>thrd_decision:
                    results[1]=results[1]+1
                else:
                    nresults[1]=nresults[1]+1                
            if (c1<=freq1) and (c1<freq2):  # first non-zero input
                if outputs_pop1_thr>thrd_decision:
                    results[2]=results[2]+1  
                else:
                    nresults[2]=nresults[2]+1    
            if (c1>freq1) and (c1<freq2):  # both zeros, but this shall not be hapenning
                if outputs_pop1_thr>thrd_decision:
                    results[3]=results[3]+1
                else:
                    nresults[3]=nresults[3]+1          
        
        # Collecting results
        firing_nos[isam,1]=inputs_pop1[0:noinps]  	
        firing_nos[isam,2]=inputs_pop1[noinps:2*noinps] 
        firing_nos[isam,3]=np.mean(hebb_learn_rate)	
        firing_nos[isam,4]=(weights_all_indivs1[0,0])
        firing_nos[isam,5]=(weights_all_indivs1[0,1])
        firing_nos[isam,6]=outputs_pop1_thr
        firing_nos[isam,7]=(c1<=freq1)
        firing_nos[isam,8]=(c1>=freq2)
       
 
# Plotting 
zz=range(0,130)
zz=np.array(zz)/130

only1=firing_nos[:,7]*(1-firing_nos[:,8])
only2=firing_nos[:,8]*(1-firing_nos[:,7])
both=firing_nos[:,7]*firing_nos[:,8]
    
iii1=np.nonzero(only1[no_learntrials-1500:no_learntrials-500])
iii2=np.nonzero(only2[no_learntrials-1500:no_learntrials-500])
iii3=np.nonzero(both[no_learntrials-1500:no_learntrials-500])
plt.hist(firing_nos[iii1[0]+(no_learntrials-1500),6],zz*3)
plt.hist(firing_nos[iii2[0]+(no_learntrials-1500),6],zz*3)
plt.hist(firing_nos[iii3[0]+(no_learntrials-1500),6],zz*3)
plt.axis([0, 2, 0, 70])
#plt.show()
plt.savefig('trimmed50.pdf')
plt.close() 

plt.hist(firing_nos[iii1[0]+(no_learntrials-1500),6],zz*3)
plt.hist(firing_nos[iii2[0]+(no_learntrials-1500),6],zz*3)
plt.hist(firing_nos[iii3[0]+(no_learntrials-1500),6],zz*3)
#plt.show()
plt.savefig('nontrimmed50.pdf')
plt.close() 

plt.hist(firing_nos[iii1[0]+(no_learntrials-1500),1],zz*3)
plt.hist(firing_nos[iii2[0]+(no_learntrials-1500),2],zz*3)
plt.axis([0.5, 2, 0, 70])
plt.savefig('inputs.pdf')
plt.close() 

plt.plot(firing_nos[0:no_learntrials-1500,4])
plt.plot(firing_nos[0:no_learntrials-1500,5])
plt.savefig('weights.pdf')
plt.close()

# Checking how much overall update method needs
dw1=firing_nos[1:25000,4]-firing_nos[0:25000-1,4]
dw2=firing_nos[1:25000,5]-firing_nos[0:25000-1,5]
s1=np.sum(np.abs(dw1))
s2=np.sum(np.abs(dw2))

print(s1,s2)

    #temp_reults[tr]=np.sum(hebb_learn_rate)
    #tr=tr+1    
    
    #return results,nresults,std_w1,values_w1,hebb_learn_rate
#-----------------------------------------------------------------------------------------------    


# param_all_matrix=np.load('param_all_matrix.npy')
# weight_std_matrix=np.load('weight_std_matrix.npy')
# weight_matrix=np.load('weight_matrix.npy')
# results_all_matrix=np.load('results_all_matrix.npy')
# nresults_all_matrix=np.load('nresults_all_matrix.npy')
# exec(open('plotter_mine_numba.py').read())
    
    
                                    #np.save('qual_array_backup.npy',qual_array)
