# Supplementary material for: Unsupervised learning of perceptual feature combinations
Source: PLoS Comput Biol. 2024 Mar 5;20(3):e1011926. doi: 10.1371/journal.pcbi.1011926 (PMC10942261; doi:10.1371/journal.pcbi.1011926)
Supplement: S1 Code Repository — (ZIP) [file pcbi.1011926.s003.zip › code_for_figures/Syn_scaling_histograms_Fig_7.py]

exec(open('imports.py').read())
from matplotlib import rc
rc("pdf", fonttype=42)

noinps=1  # Number of inputs of one kind, always one in this paper

n_its=1 # Always one for histogram plotting

pow=2 # Power factor, we used a quadrature
vtarget=-200 # Target value, which is a problem of that method

# Amplitudes, frequencies and stds for the two inputs
# Input 1
size1=1.0
freq1=0.67+0.07407 #For equal freq: 0.5+0.0882 # For 2/1 freq: 0.67+0.07407
std1=0.1

# Input 2
size=1.0  #(size=size2)
freq2=1-0.33-0.03704  #For equal freqs: 1-0.5-0.0882  # For 2/1 freq: 1-0.33-0.03704    # Different overlaps, equal freqs: 0.0263 for 10%, 0.0882 for 30%, 0.1667 for 50%, 0.2692 for 80% 0.3333
std2=0.1

# Input and output initialization
inputs_pop1=np.zeros(2*noinps)
outputs_pop1=np.zeros(1)
outputs_pop1_thr=np.zeros(1)

thrd_decision=0.5 # Decision threshold, not used for plotting

# Learning trials
no_learntrials=40000

# Array for saving values
firing_nos=np.zeros((no_learntrials,10))

# For calculating classification accuracy, not used in histogram plotting
results=np.zeros(4)
nresults=np.zeros(4)

for i in range (0,n_its):  # Just one cycle for histogram plotting

    weights_all_indivs1=np.ones((noinps,1))*0.001/noinps  # Initial weights
    
    hebb_learn_rate=np.ones((1),dtype='float')*0.001/noinps   # Learning rate


    for isam in range (0,no_learntrials): 

        # Generating inputs
        c1=np.random.uniform(0,1)
        
        if 2>1: #isam<(no_learntrials-500): # for training
            #generating first input     
            inputs_pop1[0:2*noinps]=np.zeros(2)    
            
            # First input
            if c1<=freq1:   
                inp=np.random.normal(size1,std1,noinps)
                inp=inp*(inp>0)
                inputs_pop1[0:noinps]=inp  #s = np.random.normal(mu, sigma, 1000)
            
            # Second input            
            if c1>=freq2:
                inp=np.random.normal(size,std2,noinps)
                inp=inp*(inp>0)
                inputs_pop1[noinps:2*noinps]=inp 
                   
       
        # Outputs 
        outputs_pop1=np.sum(weights_all_indivs1*inputs_pop1,axis=1) #hhh
        
        outputs_pop1_thr=outputs_pop1  # Using linear output directly
        
        
        if isam<(no_learntrials-1500): #learning
            
            if outputs_pop1>0:  # only learning in case something was at input, shall always be so in the current generation procedure
                #zzz=3+outputs_pop1_thr.reshape(1,1)>1
                dw1=(inputs_pop1*(outputs_pop1_thr.reshape(1,1)))*hebb_learn_rate+((vtarget-outputs_pop1_thr).reshape(1,1)*(np.power(weights_all_indivs1,pow)))*(hebb_learn_rate*0.01)
                
                weights_all_indivs1=weights_all_indivs1+dw1
                #weights_all_indivs1=weights_all_indivs1*(weights_all_indivs1>0)
        
        else:  # testing; result not used for histogram plotting
            if (c1<=freq1) and (c1>=freq2):   # both non-zero inputs
                if outputs_pop1_thr>thrd_decision:
                    results[0]=results[0]+1
                else:
                    nresults[0]=nresults[0]+1
            if (c1>freq1) and (c1>=freq2):  # second non-zero input
                if outputs_pop1_thr>thrd_decision:
                    results[1]=results[1]+1
                else:
                    nresults[1]=nresults[1]+1                
            if (c1<=freq1) and (c1<freq2):  # first non-zero input
                if outputs_pop1_thr>thrd_decision:
                    results[2]=results[2]+1  
                else:
                    nresults[2]=nresults[2]+1    
            if (c1>freq1) and (c1<freq2):  # both zeros, but this shall not be hapenning
                if outputs_pop1_thr>thrd_decision:
                    results[3]=results[3]+1
                else:
                    nresults[3]=nresults[3]+1        
        
        # Saving data for plotting
        firing_nos[isam,1]=inputs_pop1[0:noinps]
        firing_nos[isam,2]=inputs_pop1[noinps:2*noinps] 
        firing_nos[isam,3]=np.mean(hebb_learn_rate)	
        firing_nos[isam,4]=(weights_all_indivs1[0,0])
        firing_nos[isam,5]=(weights_all_indivs1[0,1])
        firing_nos[isam,6]=outputs_pop1_thr
        firing_nos[isam,7]=(c1<=freq1)
        firing_nos[isam,8]=(c1>=freq2)

# Plotting        
zz=range(0,100)
zz=np.array(zz)/100

only1=firing_nos[:,7]*(1-firing_nos[:,8])
only2=firing_nos[:,8]*(1-firing_nos[:,7])
both=firing_nos[:,7]*firing_nos[:,8]
    
iii1=np.nonzero(only1[no_learntrials-1500:no_learntrials-500])
iii2=np.nonzero(only2[no_learntrials-1500:no_learntrials-500])
iii3=np.nonzero(both[no_learntrials-1500:no_learntrials-500])
plt.hist(firing_nos[iii1[0]+(no_learntrials-1500),6],zz*1.5)
plt.hist(firing_nos[iii2[0]+(no_learntrials-1500),6],zz*1.5)
plt.hist(firing_nos[iii3[0]+(no_learntrials-1500),6],zz*1.5)
plt.axis([0, 1.5, 0, 70])
#plt.show()
plt.savefig('trimmed50.pdf')
plt.close() 

plt.hist(firing_nos[iii1[0]+(no_learntrials-1500),6],zz*1.5)
plt.hist(firing_nos[iii2[0]+(no_learntrials-1500),6],zz*1.5)
plt.hist(firing_nos[iii3[0]+(no_learntrials-1500),6],zz*1.5)
#plt.show()
plt.savefig('nontrimmed50.pdf')
plt.close() 

plt.hist(firing_nos[iii1[0]+(no_learntrials-1500),1],zz*3)
plt.hist(firing_nos[iii2[0]+(no_learntrials-1500),2],zz*3)
plt.axis([0.5, 2, 0, 70])
plt.savefig('inputs.pdf')
plt.close() 

plt.plot(firing_nos[0:no_learntrials-1500,4])
plt.plot(firing_nos[0:no_learntrials-1500,5])
plt.savefig('weights.pdf')
plt.close()

dw1=firing_nos[1:25000,4]-firing_nos[0:25000-1,4]
dw2=firing_nos[1:25000,5]-firing_nos[0:25000-1,5]
s1=np.sum(np.abs(dw1))
s2=np.sum(np.abs(dw2))

# Measuring weight growth "effort", not used in histograms
print(s1,s2)
